# Supplementary material for: Nuclear RNA-seq of single neurons reveals molecular signatures of activation
Source: Nat Commun. 2016 Apr 19;7:11022. doi: 10.1038/ncomms11022 (PMC4838832; doi:10.1038/ncomms11022)
Supplement: Supplementary dataset — 1 [file ncomms11022-s2.xlsx]

## Sheet: Sheet1
GeneSymbol	logFC	logCPM	PValue	Padj
Arc	12.0554	8.4574	1.22575e-70	1.82558e-66
Pim1	9.89138	6.30081	7.73079e-40	5.75693e-36
Ptgs2	10.4812	6.85312	2.63139e-25	1.30635e-21
Nr4a2	8.2244	7.43571	2.58295e-18	9.6173e-15
Neat1	7.70746	5.42819	6.35999e-17	1.89445e-13
Arl4d	10.5141	6.14471	1.7386e-16	4.31565e-13
Dclk1	3.2238	9.35678	6.07249e-16	1.29201e-12
Plce1	4.87267	5.20632	1.82205e-15	3.39209e-12
Baz1a	9.47035	5.89541	1.0413e-14	1.72317e-11
Fosb	8.58467	5.25619	8.49145e-14	1.0967e-10
Vgf	7.7614	6.22711	8.89775e-14	1.13558e-10
Plk2	5.78132	9.23954	9.86992e-14	1.22498e-10
Atf3	10.788	6.66636	2.83801e-13	3.25138e-10
Gpr3	9.46177	5.13352	8.21014e-13	8.73413e-10
Samd4	9.67436	5.33549	1.72465e-12	1.71241e-09
Zfp516	7.74475	4.09399	3.0894e-12	2.81157e-09
Pcdh8	5.1109	8.70449	3.72397e-12	3.26253e-09
Sgk1	6.60274	7.32786	5.99509e-12	4.70508e-09
Dpysl5	3.8467	6.92679	7.53551e-12	5.52373e-09
Siglec1	2.74666	3.62946	7.62893e-12	5.56991e-09
Lphn3	2.50848	8.61485	8.31918e-12	5.90008e-09
Midn	8.38454	4.13959	1.69394e-11	1.14676e-08
Tll1	5.12227	4.05546	3.38712e-11	2.19331e-08
Phf21b	8.61282	5.94967	5.5656e-11	3.45381e-08
B230319C09Rik	7.33642	3.24916	1.19184e-10	6.77391e-08
Egr4	9.33657	5.89929	1.48338e-10	8.11747e-08
Tsc22d2	6.33463	4.64009	1.51442e-10	8.25465e-08
Prdm5	-6.39888	7.4396	1.70922e-10	9.09152e-08
Lingo1	5.59603	7.71933	2.15599e-10	1.10725e-07
Csrnp1	7.86351	3.68527	3.9551e-10	1.919e-07
Pcsk1	9.05497	4.75207	4.68212e-10	2.22215e-07
Ap2b1	4.38985	7.41211	5.48358e-10	2.54135e-07
Nptx2	7.31714	6.63653	8.04539e-10	3.46803e-07
Gm25411	10.2478	5.88641	8.69873e-10	3.68399e-07
Inhba	6.26418	8.65729	9.96536e-10	4.08185e-07
Baiap2	2.89417	10.2747	1.06204e-09	4.27753e-07
Bdnf	4.7821	7.60383	1.06436e-09	4.28433e-07
Spry2	5.0012	8.48411	1.27488e-09	4.99668e-07
Sertad1	10.2117	6.83056	1.71526e-09	6.55031e-07
Frmd6	6.63975	6.2737	3.60548e-09	1.32076e-06
Nr4a3	6.75226	5.88739	4.90543e-09	1.74797e-06
Nr4a1	8.53611	6.51603	5.13761e-09	1.82184e-06
Kdm6b	3.70121	7.78074	7.39724e-09	2.54744e-06
Zdbf2	7.03291	5.44214	1.16025e-08	3.79204e-06
Blnk	6.16085	5.4687	1.21382e-08	3.94153e-06
Ddx51	5.18867	5.19495	1.38456e-08	4.40542e-06
Rnd3	6.53251	4.35819	1.41929e-08	4.49749e-06
Dmxl1	2.79364	6.87187	1.87323e-08	5.67453e-06
Calcoco1	-9.28868	5.60836	1.92189e-08	5.79459e-06
Zfp157	-6.63444	6.19156	2.04824e-08	6.1011e-06
Rasl11a	9.52953	6.40767	2.57337e-08	7.47072e-06
Jdp2	7.19834	3.14034	3.50739e-08	9.74235e-06
Fbxo33	5.50387	7.54616	3.62153e-08	1.00065e-05
Homer1	4.31112	8.85679	4.4917e-08	1.19331e-05
Tacc1	2.22388	7.88898	4.6049e-08	1.21729e-05
Tmco1	-5.02997	6.56067	4.84222e-08	1.26679e-05
Sik1	4.28203	3.84856	5.21101e-08	1.34171e-05
Cenpa	7.50427	7.82404	5.69677e-08	1.43686e-05
Pola2	2.40988	5.34699	5.8171e-08	1.45983e-05
Fos	9.07411	6.85882	6.08025e-08	1.50927e-05
Bicd1	-7.48726	4.89647	7.7398e-08	1.87433e-05
Ccrn4l	1.95607	7.84167	8.87471e-08	2.11389e-05
Rheb	3.55191	7.41925	9.39768e-08	2.22166e-05
Ankrd33b	5.05469	8.30695	1.19962e-07	2.77351e-05
Ccdc50	-4.61998	5.22091	1.43654e-07	3.25592e-05
Rfwd2	2.6323	8.38847	1.6909e-07	3.7531e-05
Nek11	2.38059	4.13507	1.92598e-07	4.19467e-05
Cstf2	4.34953	6.11948	1.93006e-07	4.20218e-05
Wdr90	6.45306	4.375	2.03893e-07	4.40099e-05
Syne1	2.0368	8.20105	2.69857e-07	5.63871e-05
Klhdc2	-3.24035	6.40607	2.97194e-07	6.12876e-05
Synpo	3.51969	8.99779	3.17835e-07	6.49039e-05
Slc25a3	2.98547	10.0772	3.19756e-07	6.52369e-05
Gm10800	6.09631	11.2164	4.0096e-07	7.89952e-05
Npas4	7.94544	3.75429	4.26218e-07	8.3084e-05
Etv3	5.52709	7.9853	4.54249e-07	8.75217e-05
3110057O12Rik	-4.65301	6.63169	4.88744e-07	9.28435e-05
Cdan1	-3.9811	5.05884	5.53218e-07	0.000102399
Hspbap1	2.85309	4.28307	5.54534e-07	0.000102589
Armc9	-5.59306	6.28296	5.68332e-07	0.000104569
Xndc1	-9.56477	5.87482	5.76873e-07	0.000105784
Gm26870	5.68996	10.3699	6.013e-07	0.000109213
Gm17024	7.95285	3.76124	7.71962e-07	0.000135469
Dnajc1	2.41992	8.92271	8.2403e-07	0.00014313
Tex29	7.81618	3.64521	8.43605e-07	0.000145969
1700016P03Rik	5.92876	8.3848	8.51615e-07	0.000147125
A730017C20Rik	-8.93233	5.68207	8.98645e-07	0.000153839
Cltc	3.03068	7.98434	1.16588e-06	0.000191884
Arsi	7.73581	3.57724	1.33587e-06	0.000214593
Nedd9	7.53755	3.41292	1.39772e-06	0.000222587
Kcnmb4os1	8.13137	3.91584	1.39802e-06	0.000222626
Cep162	-2.84067	5.6479	1.46197e-06	0.000230746
Snord16a	9.73913	5.39695	1.55616e-06	0.000242451
Gm12227	8.84877	4.56105	1.56531e-06	0.000243571
Telo2	-3.51905	6.41889	1.59123e-06	0.000246732
Sft2d3	-8.25335	4.63046	1.7761e-06	0.000268639
Gm3617	9.38718	5.97912	1.85981e-06	0.000278209
Gm26772	3.21415	4.17708	1.87017e-06	0.000279378
Pvrl3	3.83774	4.61808	1.9249e-06	0.000285506
5530601H04Rik	-2.92876	6.98239	1.97235e-06	0.000290748
AF357399	9.42465	5.09827	2.04567e-06	0.000298723
Epha5	2.48618	7.33306	2.08158e-06	0.000302574
Tdp1	-9.48372	5.79649	2.21999e-06	0.000317095
Rbbp7	3.89856	8.46146	2.24748e-06	0.00031992
Zfand6	-8.26838	5.65608	2.27586e-06	0.000322815
Epha7	1.85137	9.65381	2.3889e-06	0.00033438
Ssh2	1.4809	7.97419	2.47228e-06	0.000342718
Clasp1	-3.93333	6.99813	2.52648e-06	0.000348052
Prex1	3.31714	4.60348	2.63953e-06	0.000358967
Iqce	-4.67988	6.05127	2.73017e-06	0.000367518
Abhd2	2.46721	6.08138	2.75926e-06	0.000370226
Dusp6	6.71891	2.77791	2.84812e-06	0.000378737
B3galt5	-7.63746	4.0717	3.19011e-06	0.000415227
Mir673	10.0921	5.73558	3.31669e-06	0.000428344
Snora7a	8.87355	4.58406	3.49024e-06	0.000446
Bcl7a	-4.88247	4.70887	3.60682e-06	0.000457653
Inpp1	-3.85942	5.56958	3.7529e-06	0.000472023
Prim2	2.61165	5.58599	3.85067e-06	0.000481503
Mir22hg	4.86022	7.27877	3.98023e-06	0.000493895
Slc6a6	2.57551	6.95673	4.19339e-06	0.000513877
Rasal1	-10.1694	6.46344	4.50969e-06	0.000542628
Mir181a-2	9.52675	5.19531	4.58629e-06	0.000549435
Gm28229	7.48603	3.36893	4.61587e-06	0.000552047
Ksr2	-5.18592	4.5144	4.66632e-06	0.000556483
Derl2	-4.59906	5.65149	4.68216e-06	0.000557871
Hnrnpll	3.56265	6.36292	4.88144e-06	0.000575256
Gm29491	7.60796	3.46986	5.25704e-06	0.00060701
Dusp1	7.2906	3.2113	5.62338e-06	0.000636771
Hltf	-6.51141	6.46313	5.6414e-06	0.000638205
Pde4a	2.43921	7.59361	5.75711e-06	0.00064735
Pmepa1	4.94884	6.23465	5.78094e-06	0.00064922
Mir1954	7.24883	3.17894	5.83782e-06	0.000653664
Tmem167	-5.40781	4.57926	6.12277e-06	0.000675536
Epha10	3.70915	7.93079	6.18303e-06	0.000680079
Gm12216	-9.41595	5.7311	6.36562e-06	0.000693677
Myc	8.71339	4.43683	6.40574e-06	0.000696631
Trip10	6.85588	2.87749	6.59175e-06	0.000710172
Gm17056	8.10279	3.89266	6.75911e-06	0.000722141
Tmem251	5.29861	3.41722	6.83602e-06	0.000727575
Usp45	-4.59691	5.08163	6.84556e-06	0.000728246
Ell2	3.54137	3.51374	7.16249e-06	0.000750395
Fmnl1	3.31988	8.25632	7.54658e-06	0.000776352
Amigo3	9.31768	4.99751	7.58608e-06	0.000778968
Dusp5	7.16516	3.11285	7.60093e-06	0.000779949
Dot1l	2.75324	8.12578	7.82597e-06	0.000794651
Rpa1	6.24946	6.46937	8.0033e-06	0.000806022
4931415C17Rik	7.57592	3.44396	8.10801e-06	0.000812649
Glmp	-3.75292	7.34196	8.13108e-06	0.0008141
Gm8741	8.36644	4.12318	8.28682e-06	0.00082382
Brip1os	3.18293	4.16153	8.31413e-06	0.000825511
Lmbr1	-6.0506	4.6873	8.5116e-06	0.000839521
Ext2	-8.83315	5.1735	9.05839e-06	0.000878461
Gm13677	9.2082	4.89457	9.40435e-06	0.000902431
Fam83d	8.1534	3.93597	9.81392e-06	0.000930166
Gm24224	8.98848	4.69027	9.85847e-06	0.000933142
Tet3	3.31772	7.98652	9.98376e-06	0.000941468
Gm13524	7.68593	3.5353	9.98891e-06	0.000941808
Rln3	8.97177	4.67501	1.00791e-05	0.000947759
Gm23202	8.76332	4.48363	1.02092e-05	0.000956293
Ralgps2	-2.08716	7.25405	1.11341e-05	0.00101555
Golga5	-8.15129	4.53668	1.12688e-05	0.00102393
Exoc1	-7.07043	5.8188	1.16166e-05	0.00104525
Capn3	-8.80669	6.06534	1.16808e-05	0.00104914
Gm14654	7.7047	3.55037	1.1884e-05	0.00106137
9330159M07Rik	3.57223	4.48119	1.21728e-05	0.0010785
Taok2	-4.00334	4.93273	1.23767e-05	0.00109044
Ranbp2	3.22774	5.49694	1.25488e-05	0.00110041
Gm23744	7.2397	3.17266	1.2567e-05	0.00110146
Arid5a	2.41792	4.54758	1.27417e-05	0.00111147
Blvrb	8.79983	4.51591	1.27974e-05	0.00111465
Aldh9a1	-8.21884	5.03806	1.27987e-05	0.00111472
Snord12	7.5188	3.39751	1.31544e-05	0.00113494
Mbnl2	2.36147	7.18968	1.32943e-05	0.00114279
Snord65	8.68244	4.40897	1.39242e-05	0.00117743
Zfyve26	-6.74184	3.30902	1.40243e-05	0.00118282
Otud3	6.27261	2.47036	1.41892e-05	0.00119166
DQ267101	8.39899	4.15379	1.43316e-05	0.00119923
Scarna3a	8.78865	4.50476	1.46949e-05	0.0012183
Gm27747	8.32547	4.0891	1.47563e-05	0.00122148
Gprc5a	8.85167	4.56365	1.47731e-05	0.00122235
Gpatch2	-7.56568	4.00834	1.55298e-05	0.00126367
Oscp1	-2.53154	6.09013	1.59152e-05	0.00128418
Csrnp3	-4.28765	6.01989	1.59436e-05	0.00128568
Tor1a	-10.2038	6.49691	1.66055e-05	0.00132009
Gtf2h2	-2.68441	7.32257	1.66664e-05	0.00132321
Shprh	-2.28452	5.84114	1.67548e-05	0.00132772
Fhad1os2	8.4552	4.20403	1.67816e-05	0.00132908
Malat1	1.11164	16.8437	1.68251e-05	0.00133129
Tspan33	-3.77124	5.78894	1.70179e-05	0.00134104
Gm26767	3.17105	3.84011	1.73164e-05	0.00135737
Blmh	3.72442	7.1372	1.77927e-05	0.00138307
Shc4	4.69085	4.05226	1.85736e-05	0.00142429
1110007C09Rik	7.29632	3.21587	1.86662e-05	0.0014291
Fbxo41	-6.56344	4.71977	1.90794e-05	0.0014504
Gem	8.14485	3.92886	1.91822e-05	0.00145565
Gm3076	-9.09098	5.41806	1.92745e-05	0.00146035
Tanc1	1.90613	9.0023	1.95905e-05	0.00147633
Mt1	4.4387	9.29371	1.97285e-05	0.00148326
5430405H02Rik	-2.44675	5.35727	2.01982e-05	0.00150658
Topbp1	-2.61565	7.22194	2.04085e-05	0.00151691
Pld4	8.46649	4.80052	2.098e-05	0.0015446
Snord49a	8.11445	3.90208	2.12858e-05	0.0015592
Fsd1	-8.37753	4.74547	2.13423e-05	0.00156189
Arhgap12	-3.68687	5.79927	2.15279e-05	0.00157066
Tas1r3	6.25852	3.65015	2.17859e-05	0.00158277
Fndc3a	-3.27221	5.90006	2.33511e-05	0.00166544
Gm16436	5.60505	2.06762	2.38077e-05	0.00168899
Gm6345	3.87843	4.42639	2.40237e-05	0.00170004
Gm10717	5.13372	7.5709	2.48081e-05	0.00173971
Rnpep	-2.93386	6.41455	2.60395e-05	0.00180057
Osbpl6	3.35723	8.8602	2.61999e-05	0.00180838
Mir3072	8.38263	4.13727	2.62253e-05	0.00180961
B4galt3	-4.06718	6.90717	2.6515e-05	0.00182363
Rgs2	6.26018	6.75144	2.65969e-05	0.00182757
Lmo7	2.30293	8.83179	2.68217e-05	0.00183836
Gadd45g	4.95159	7.9878	2.72162e-05	0.00185717
Gm22358	7.96957	3.77644	2.72455e-05	0.00185856
Adal	-3.75655	5.1199	2.76681e-05	0.00187851
Tmem134	-3.60019	5.04881	2.77831e-05	0.0018839
Cdkl1	-7.61565	4.95972	2.81184e-05	0.00189956
Chst10	-2.88059	5.40069	2.83384e-05	0.00190976
Gm6061	7.54769	3.42163	2.93247e-05	0.00195832
Smtn	7.84853	3.67388	2.96838e-05	0.00197578
Gm14239	7.39753	3.29958	3.12497e-05	0.0020506
Gm9917	2.21559	3.18734	3.20899e-05	0.00208988
Armcx1	-9.79364	6.09687	3.25331e-05	0.00211036
Gemin8	4.4186	5.35069	3.31632e-05	0.0021392
Tiam1	3.12693	8.35366	3.31864e-05	0.00214025
Fgfr1	2.50229	7.78072	3.33948e-05	0.00214972
Slc26a2	-2.76496	4.4658	3.34506e-05	0.00215225
Gm17087	7.68777	3.53768	3.4249e-05	0.00218815
Bai1	2.24816	8.10569	3.43131e-05	0.00219101
Serinc2	6.16398	2.57835	3.47988e-05	0.00221258
Tiam2	-7.29719	3.77382	3.51281e-05	0.0022271
Plk3	7.11411	3.07327	3.58514e-05	0.00225871
RP23-459L15.7	3.16248	8.90321	3.61825e-05	0.00227304
Jakmip3	-7.77282	4.19274	3.66788e-05	0.00229437
Mcl1	4.80961	5.96556	3.70259e-05	0.00230919
Timm10b	-4.93876	5.85214	3.74796e-05	0.00232841
Mthfd2	6.54675	2.65529	3.78399e-05	0.00234358
Ccdc97	-7.73192	4.15555	3.86594e-05	0.00237773
Glt8d2	-6.10384	5.53658	3.94386e-05	0.00240976
Fam13a	-8.4668	4.82863	3.95941e-05	0.0024161
Fam57a	-8.74346	5.08798	3.96021e-05	0.00241643
Med14	3.55578	7.22318	4.00531e-05	0.00243473
Bri3	-8.80977	5.15096	4.05364e-05	0.00245418
Slc39a3	-7.91084	4.72479	4.13277e-05	0.00248701
Hemk1	-4.61933	6.77574	4.18042e-05	0.0025066
Gm15201	7.67219	3.52443	4.30765e-05	0.00255819
Pgap1	3.40547	4.64186	4.3896e-05	0.00259091
RP23-382I12.1	4.87028	1.71406	4.39415e-05	0.00259271
Egr3	6.15429	2.56497	4.40385e-05	0.00259655
Kcnj2	4.57536	4.81076	4.44927e-05	0.00261448
Pdk1	-5.5969	4.3925	4.47818e-05	0.00262582
Klhl3	-3.98298	4.48132	4.56975e-05	0.00266639
Egfl7	-10.0146	6.31202	4.62815e-05	0.00269206
Gm28289	7.51408	3.39261	4.86393e-05	0.00279408
Upf1	3.16145	4.12678	4.91669e-05	0.00281656
RP23-14P23.9	-3.72791	4.51813	5.00455e-05	0.00285373
Arhgap20	-3.08598	7.44805	5.00931e-05	0.00285573
Lrrcc1	-6.06429	5.1607	5.05874e-05	0.00287648
Dcaf8	-2.69179	7.03367	5.23841e-05	0.00295101
S100a10	7.70912	3.5518	5.26903e-05	0.00296357
Prkab2	5.07224	5.73076	5.2808e-05	0.00296839
Fscn2	7.5087	3.38724	5.33318e-05	0.00298976
Htr1a	-7.7422	4.16469	5.39252e-05	0.00301384
Kdm5a	1.63363	7.78971	5.43044e-05	0.00302915
Gm4991	4.74374	1.66177	5.56419e-05	0.00308519
Herc2	1.93596	6.4326	5.85135e-05	0.00320327
Tgfbrap1	-4.0402	4.59069	6.0259e-05	0.00327359
Alg6	-2.04541	6.56487	6.04096e-05	0.00327961
Acad8	-9.42209	6.64608	6.07057e-05	0.00329141
Spag4	4.92404	3.40561	6.13392e-05	0.00331657
Hmga1	5.41852	5.85285	6.17704e-05	0.00333362
Gm26703	1.87301	5.27624	6.18933e-05	0.00333846
Uck1	-9.63301	5.94093	6.2246e-05	0.00335234
Klhl5	-8.45533	4.81835	6.26276e-05	0.00336731
Farsa	-3.61221	5.3038	6.3491e-05	0.00340105
Chrd	-3.24967	5.76565	6.48432e-05	0.00345339
Rapgef6	2.55278	8.64512	6.56224e-05	0.00348328
Fam76b	-8.36292	4.73098	6.61238e-05	0.0035024
Tmem2	3.58221	4.61738	6.91789e-05	0.00361721
Sds	5.65854	2.09792	6.93039e-05	0.00362185
Tubgcp6	-7.70225	4.12968	6.99356e-05	0.00364519
Ncan	2.49815	6.20499	7.10548e-05	0.00368625
Adamts17	-6.76544	5.77994	7.12959e-05	0.00369505
Mapk4	4.23307	5.38731	7.17653e-05	0.00371212
Tsen15	-6.08359	5.19871	7.18225e-05	0.0037142
Cgref1	7.20588	3.14145	7.36486e-05	0.00378624
Ict1	-9.48581	5.79831	7.43634e-05	0.00381421
Paip2b	-4.62081	6.89116	7.70502e-05	0.00391821
Clec10a	3.20616	1.57928	8.09019e-05	0.00406422
Ctsz	6.80521	2.84108	8.28671e-05	0.00413737
A830018L16Rik	-2.97644	7.66587	8.30048e-05	0.00414246
Gabpb2	-3.07584	5.33746	8.31517e-05	0.00414789
Acbd6	-2.17326	5.86283	8.86032e-05	0.00434582
Igsf9b	6.49289	2.61932	8.88035e-05	0.00435296
Slc2a1	5.56609	6.28229	8.97445e-05	0.00438642
Map7	-6.15084	4.70716	8.98166e-05	0.00438897
Gadd45b	5.38164	7.27582	8.99964e-05	0.00439534
4932438A13Rik	1.45703	7.99502	9.00332e-05	0.00439665
A630023P12Rik	4.31286	1.50542	9.23748e-05	0.00447892
Pkn1	-3.34678	4.9038	9.29221e-05	0.00449798
Gm11611	6.62532	2.71143	9.45068e-05	0.00455282
Rbm15	4.46491	4.68882	9.65775e-05	0.00462369
Pbx1	-4.2862	5.31924	9.65813e-05	0.00462382
Ift20	-1.48247	10.9452	9.71415e-05	0.00464284
Asap2	4.89185	4.10412	9.72383e-05	0.00464612
Ide	-8.07382	4.46492	9.84732e-05	0.0046878
Nav1	-2.7398	5.96699	9.88018e-05	0.00469884
P4htm	-3.45828	6.73659	9.97393e-05	0.00473022
Mapkapk2	6.50306	4.91871	0.000100836	0.0047667
Igf2bp2	5.53666	3.37228	0.000101001	0.00477216
Brix1	3.26613	4.61998	0.000101693	0.00479505
Gm26775	5.80216	3.60511	0.000101906	0.00480209
Nub1	-7.75492	4.17671	0.000102385	0.00481783
Cenpm	6.66431	2.73973	0.000102915	0.00483523
Ick	-3.33254	5.13473	0.000105362	0.00492024
Stxbp4	-3.44779	4.27472	0.000109192	0.00505127
1500004A13Rik	-2.10002	7.31209	0.000109773	0.0050709
Orc5	-9.4017	5.71718	0.000113482	0.00519512
Atg4c	-6.92751	4.12212	0.00011371	0.00520268
Ptprt	4.04506	1.55019	0.000114168	0.00521783
Gm13468	6.16753	2.4012	0.000116647	0.00529935
Nek6	-5.67167	5.61733	0.000116864	0.00530644
Rprl2	4.9955	1.76756	0.000119077	0.00537829
Irf3	-8.8456	5.18529	0.000121528	0.005457
Gm5601	6.02528	2.31341	0.000121865	0.00546774
Mtrr	-3.87343	3.72924	0.000125503	0.00558274
Mobp	3.81661	3.70651	0.000126728	0.00562101
Slc6a17	2.43946	8.20542	0.000127311	0.00563913
Gm11794	6.07673	2.34256	0.000129959	0.00572088
Dixdc1	-3.24318	5.77367	0.000132667	0.00580347
Usp30	-8.58381	4.93804	0.00013432	0.00585336
Stmn4	3.73848	7.12837	0.000134658	0.00586352
Gm26530	3.14145	3.54391	0.000134875	0.00587002
Fbxl22	6.4689	3.7277	0.0001356	0.00589173
Trip12	1.90889	8.19273	0.000135992	0.00590343
Rgs7bp	2.61334	6.82689	0.00013786	0.00595894
Pam	1.47566	9.24351	0.000137951	0.00596165
Flot1	-10.1671	6.4611	0.000138684	0.00598328
Gm11954	-8.5617	4.91744	0.000138876	0.00598893
Hspb8	5.97643	2.2828	0.000142735	0.00610159
Pms2	-7.43397	5.44233	0.000143632	0.00612747
Rnu3b4	5.69087	2.11651	0.000143753	0.00613096
Rnu3b2	5.69087	2.11651	0.00014387	0.00613433
1700102P08Rik	5.86873	2.219	0.000145473	0.00618032
Gpr61	-7.32686	3.80018	0.00014692	0.00622154
Tarbp2	-8.92179	5.25773	0.000147305	0.00623245
Npy	8.19634	7.16422	0.000149427	0.00629233
Uchl5	1.37153	8.18725	0.000149908	0.0063058
Slc6a8	3.89659	7.50124	0.000151547	0.00635158
Drc1	-7.18339	3.67611	0.000152082	0.00636643
Cnot11	3.29238	3.62369	0.000152111	0.00636724
Scn3b	-3.21579	8.1732	0.000152734	0.00638449
Siah2	7.19328	5.45499	0.000153469	0.00640479
Gm10801	5.94039	8.06665	0.000153632	0.00640928
Scg2	3.27682	8.06891	0.000155517	0.00646773
Gm10705	-9.30258	5.62162	0.000158355	0.00655501
Polg2	3.43578	5.02947	0.000158699	0.00656553
Tnfrsf23	3.1562	4.77596	0.000166414	0.00679981
Acvr1b	-5.90174	3.91239	0.000167164	0.00682227
1700019D03Rik	-8.06484	5.13544	0.000167908	0.00684452
Ifnar1	-2.29022	4.82559	0.000169193	0.00688279
Kif3c	-6.45107	4.1088	0.000171703	0.00695712
Cep78	-6.64606	3.23241	0.000172725	0.00698721
Junb	5.33076	7.14106	0.000173055	0.00699692
Cc2d1a	-8.71409	5.0602	0.000177287	0.00712035
Zfp414	-9.17101	5.49557	0.000177484	0.00712606
Chgb	3.03442	7.61143	0.000177918	0.00713863
Ccnt2	2.14927	9.41354	0.000178499	0.00715542
Tyro3	6.90911	3.16668	0.000181184	0.0072326
Gm26683	6.32187	3.34786	0.000182203	0.00726173
Rell2	6.09772	4.35063	0.000182733	0.00727682
Slc16a1	4.45176	3.71005	0.000186978	0.00739959
Alpk1	3.68858	2.21618	0.000190372	0.00749663
Gm28294	5.60006	2.06527	0.00019088	0.00751108
RP24-458F14.4	1.37525	11.1613	0.000192334	0.00755231
Skil	2.78877	6.90306	0.000193513	0.0075856
Ppm1f	-8.07417	4.81578	0.00019431	0.00760806
Setdb1	-3.27752	5.58749	0.000195623	0.00764492
Abca9	4.78334	1.67788	0.000200762	0.00778787
Gm20938	5.75925	2.15419	0.000200943	0.00779286
Mtfmt	-3.84926	5.78012	0.000202377	0.00783236
Ankrd32	-8.38158	4.74919	0.000203829	0.00787218
Dyrk3	4.94181	6.04255	0.000205141	0.00790801
Zfp239	-8.41425	4.77941	0.00020954	0.00802723
Abr	2.07557	9.20679	0.000214289	0.00815425
Gprc5c	-2.09888	7.88789	0.000215567	0.00818815
Lrrc58	3.03664	3.13637	0.000215739	0.00819269
D630045J12Rik	-2.84658	4.52503	0.000217001	0.00822605
RP23-459L15.8	3.44346	7.27781	0.000219115	0.00828161
Rrp1b	3.05006	6.26611	0.000219201	0.00828387
Stab2	4.47009	1.67483	0.000219731	0.00829775
Sbf2	-2.0256	6.94221	0.000220834	0.00832656
Fbxw7	2.20358	7.69594	0.000227161	0.00849359
Gldc	5.57293	2.05159	0.00023201	0.00861971
Mysm1	-2.72726	6.83649	0.000234298	0.00867866
Gpr82	5.74491	2.78079	0.000236006	0.00872244
Dirc2	2.47473	5.98488	0.000239861	0.00882056
Ptprn	2.33268	7.86195	0.000240296	0.00883156
Gls2	6.43364	4.90395	0.000240432	0.008835
Gm15796	4.82705	1.69482	0.000240912	0.00884712
Sema3e	2.96252	1.86566	0.000242904	0.0088973
Slc6a18	1.73799	4.24226	0.000250542	0.00908732
Map3k5	3.1127	7.15462	0.000251676	0.00911521
Gm13684	4.40591	4.2442	0.000252872	0.00914454
Zfp354c	-7.41165	3.87336	0.000253894	0.00916954
Zfp831	-5.02721	2.36816	0.000254384	0.0091815
Ralbp1	-5.10527	2.15806	0.000256172	0.00922501
Lrrc24	-7.88158	4.28964	0.000259025	0.00929403
C030039L03Rik	-4.58721	4.36682	0.00026398	0.00941274
1700064H15Rik	5.52425	2.02077	0.000265202	0.00944179
Rasal3	3.74211	1.41511	0.0002663	0.00946781
Gm26617	5.33114	1.92448	0.00026633	0.00946852
1700001D01Rik	5.19646	1.85916	0.000266732	0.00947803
Schip1	1.76579	9.82925	0.000268059	0.00950935
Bloc1s2	-9.57047	5.88019	0.000269477	0.0095427
Nit1	-5.74974	6.18889	0.000269714	0.00954827
Serpina10	2.77589	3.74663	0.000273253	0.00963096
Tmem101	-8.51368	4.87248	0.000279596	0.00977735
Pak6	3.33146	8.59434	0.000279612	0.0097777
A830012C17Rik	4.46671	1.55754	0.000280555	0.00979927
Bend4	3.5525	2.4102	0.000281083	0.00981134
Gm17229	5.50025	2.01046	0.00028143	0.00981923
Kazn	-3.32752	3.48157	0.000281711	0.00982564
Dcun1d2	-8.41814	5.20281	0.000282644	0.00984687
Zfp804b	6.25717	2.66621	0.00028359	0.00986835
Tsen2	-2.40013	4.13712	0.000287199	0.00995862
Gcat	5.44788	1.98255	0.000289319	0.0100113
Epor	-8.43823	4.80207	0.000292375	0.010087
Gm16159	7.22368	3.60713	0.00029788	0.0102221
Mrpl30	-6.34158	6.84858	0.000302268	0.0103287
Idi1	6.64204	3.70963	0.000302345	0.0103306
Gm28449	4.38596	1.52901	0.000305644	0.0104102
Dph7	-8.34492	4.71558	0.000307076	0.0104445
Slc25a23	-2.00489	6.86527	0.000309836	0.0105106
RP23-447L15.3	1.7556	3.47297	0.000310669	0.0105304
Gtf2e1	-3.60649	2.45448	0.000316231	0.0106622
Usp1	-7.98127	4.38163	0.000317661	0.0106958
Rad17	6.92826	3.79194	0.000318772	0.0107219
Rabl2	-9.01961	5.35096	0.000319782	0.0107456
Zfp260	-2.06762	6.65833	0.00032196	0.0107964
Slc7a11	1.12881	6.83308	0.000323111	0.0108233
Lrp8os2	3.77744	3.38447	0.000326522	0.0109023
Gm17203	3.70034	2.7015	0.000327045	0.0109144
Bphl	-7.39982	3.86299	0.000330869	0.0110024
Ptp4a2	3.03646	7.27988	0.000332455	0.0110387
Gm27010	2.07384	5.96798	0.000337673	0.0111574
Magt1	-3.3028	5.22613	0.000339952	0.0112088
Anks6	-7.02851	3.54541	0.000340052	0.0112111
Tjp2	3.45039	2.58032	0.000343822	0.0112957
Gm11228	3.51228	1.36411	0.000345421	0.0113314
Tceanc2	-2.01938	4.24311	0.000348652	0.0114033
Acaa1a	-3.38798	6.0944	0.000353963	0.0115205
Gm5616	7.4625	4.41244	0.00035485	0.01154
WI1-1616M8.3	-5.0433	3.78859	0.000355033	0.011544
Elmo1	4.29373	5.29129	0.000355523	0.0115547
Evc	3.04166	4.37235	0.000358523	0.0116202
Polr2g	-8.55891	4.91393	0.000364164	0.0117424
A730071L15Rik	4.79522	3.91622	0.000367548	0.0118151
Plcg2	-6.44283	3.07166	0.000369086	0.011848
Zfp46	-3.89236	4.68671	0.000369651	0.0118601
Gm26601	2.60026	5.72513	0.000373202	0.0119356
Ppm1h	2.62107	6.0597	0.000373484	0.0119416
Gm26732	-3.04451	4.7778	0.000375719	0.0119889
Vwa3a	-2.78131	5.60907	0.000376319	0.0120015
Itpkc	6.9844	4.54183	0.000378897	0.0120579
Ppp1r16b	1.99553	7.47106	0.000382894	0.0121479
Slc44a2	-7.2655	3.74729	0.000389173	0.0122881
Piga	3.22176	4.75824	0.000390038	0.0123073
Zfp346	-8.31966	4.69198	0.000402496	0.0125811
Ift81	-7.03677	6.53307	0.000405306	0.0126422
Sh3gl3	-7.79149	4.20915	0.000406102	0.0126595
Ndufaf3	-9.51543	5.82711	0.000409087	0.012724
Pdzd2	2.42788	7.99412	0.000410654	0.0127577
Tmem178	3.23282	7.13071	0.000412662	0.0128009
Rragb	-8.05151	4.44591	0.000413436	0.0128174
Sstr3	5.35194	2.07341	0.00041436	0.0128372
Tecpr2	-4.2265	4.21309	0.000414985	0.0128506
B4galt2	7.8306	4.61724	0.000415105	0.0128532
Gm14004	-9.0661	5.39497	0.000420479	0.0129726
Gm12904	4.6874	1.63964	0.000421273	0.0129901
Parp2	-7.81582	4.2314	0.000425627	0.013091
D730045A05Rik	4.55071	4.07477	0.000431323	0.0132222
Ndel1	3.79897	6.69034	0.00043945	0.0134079
Ap4m1	-3.44163	4.15097	0.000447972	0.0136007
Btbd2	-8.22643	4.6057	0.000450598	0.0136597
Pus10	-7.48559	5.31021	0.000457869	0.0138223
Mblac2	-5.9059	4.51134	0.000462563	0.0139265
Gm20708	7.0502	3.6823	0.000464029	0.0139589
Mthfr	-6.9304	4.29002	0.000464457	0.0139684
Txnl4b	1.71025	5.09286	0.000475091	0.0142019
Dnajb5	3.09455	7.00825	0.000475943	0.0142205
Fzr1	-8.00408	4.40097	0.000479776	0.0143039
Prpf38b	2.96059	8.78628	0.000485095	0.014419
B230216N24Rik	1.98526	5.81643	0.000486226	0.0144434
Zfp772	-3.8611	4.62585	0.000486276	0.0144445
Mettl8	-5.25463	5.54015	0.000496901	0.0146721
Ifrd1	3.61981	8.92702	0.000499753	0.0147328
Pcbp4	-9.29906	5.61852	0.000501986	0.0147801
Mbd2	5.56955	4.8644	0.000503166	0.0148051
Mt2	5.60154	8.08504	0.000506809	0.0148819
RP24-74O18.2	-2.89013	3.44326	0.000507268	0.0148916
Pip4k2c	5.24163	2.29923	0.000508764	0.0149231
Cacna1f	6.00366	2.45217	0.000510579	0.0149612
Tubgcp4	2.17643	6.93053	0.000512232	0.0149958
Btg2	3.95078	7.62155	0.000519771	0.015153
Plekhh2	3.6436	3.90587	0.000519824	0.0151541
Kpna2-ps	4.53522	1.5821	0.000520112	0.0151601
Swt1	-1.37295	6.44678	0.000521872	0.0151966
Mn1	3.7426	3.85553	0.000525123	0.0152638
Gja6	4.65147	1.62558	0.000533335	0.0154325
Chek1	5.63997	2.98418	0.000533822	0.0154424
Sf3b3	-6.09816	4.0853	0.000534366	0.0154536
Larp6	6.2468	2.7906	0.000550084	0.0157783
Tab3	5.19519	2.26363	0.000554817	0.0158751
Klf17	3.24727	1.53926	0.000557356	0.0159268
Tapbpl	2.87369	4.05936	0.00055799	0.0159397
Mrps22	-4.00933	5.04618	0.000561393	0.0160087
Gatb	5.52802	3.39741	0.00056212	0.0160235
Aph1c	-2.44777	4.00096	0.000565055	0.0160828
Agbl3	-1.7054	5.91336	0.000570105	0.0161844
Acap2	1.68563	7.12553	0.000572781	0.016238
4930518I15Rik	-9.04156	5.37064	0.000575812	0.0162986
Ehd1	-8.10287	4.49021	0.000579795	0.0163779
2810474O19Rik	-2.92162	5.55404	0.000614889	0.0170632
1810030O07Rik	1.92472	7.64696	0.000614939	0.0170641
Ice2	-7.33629	3.80681	0.000616576	0.0170955
Coa3	-9.09761	5.42456	0.000619657	0.0171544
Fes	4.64613	1.62334	0.000620776	0.0171757
Rps2-ps6	-8.38899	4.75635	0.000622486	0.0172083
Ezh2	-3.02242	6.19902	0.000624257	0.017242
Cat	-6.37711	3.01958	0.000629549	0.0173423
Alg13	2.39321	6.05058	0.000630202	0.0173546
Panx2	-6.95665	3.4851	0.000636907	0.0174809
Tcf23	2.08684	1.40212	0.000637218	0.0174867
E430025E21Rik	-6.86964	3.4131	0.000640433	0.0175469
Smyd5	-8.04224	4.43741	0.000645284	0.0176374
Rabepk	-3.83905	6.16332	0.000650277	0.0177301
Aim1l	2.22352	4.00223	0.000650523	0.0177346
Ago1	-4.69753	5.91993	0.000655462	0.0178259
RP24-71M17.1	3.91487	1.94549	0.000669956	0.018091
3110002H16Rik	2.98029	5.93749	0.000670597	0.0181026
Gm11331	-7.93386	4.33831	0.000672266	0.0181329
Adat1	-2.84613	4.9936	0.000675442	0.0181904
Ubfd1	-4.07897	3.83715	0.000688009	0.018416
Trpm4	3.87113	1.37379	0.000690192	0.0184549
Trub2	-5.92501	5.7709	0.000699088	0.0186127
Sde2	4.03753	4.491	0.000701486	0.0186549
Prlr	1.76419	2.82926	0.000704383	0.0187059
Gm4750	3.25362	2.90325	0.000708156	0.0187721
Zfp637	-3.16942	6.76859	0.000708353	0.0187755
Gm8464	3.25362	2.90325	0.000708383	0.018776
Otud7b	-6.11169	4.08518	0.000711306	0.0188271
Txndc5	-8.53517	4.89271	0.000714853	0.0188889
Glod4	-8.2884	5.08151	0.000715528	0.0189007
Fuk	-6.59482	3.19166	0.000725	0.0190645
Tex30	4.50364	6.21976	0.000732189	0.0191879
Angptl1	-6.35276	3.36634	0.000735738	0.0192485
Col9a3	6.06524	3.12595	0.000737735	0.0192825
Gm12953	2.20337	5.30236	0.000739176	0.0193071
Fem1a	-5.47321	3.05694	0.00074304	0.0193726
Stard5	-4.1317	5.10754	0.000743945	0.0193879
Nadk	-7.65912	4.81027	0.000746887	0.0194376
Arl5b	4.05252	6.42406	0.000748661	0.0194675
C1qbp	-3.86926	5.46844	0.000749791	0.0194865
RP24-252G15.3	-7.91604	4.32239	0.000754664	0.0195683
Cnnm1	2.14592	6.80753	0.000758234	0.019628
Gm26742	-5.46459	4.08438	0.0007614	0.0196808
Coq10b	3.31924	6.57093	0.000762271	0.0196953
Wdr66	-2.73854	4.19637	0.000764201	0.0197273
Stxbp5l	1.85869	8.77672	0.000778809	0.0199682
Mrps35	-4.42144	5.0242	0.000780856	0.0200017
Naa16	-3.64995	3.64804	0.000788452	0.0201254
Zadh2	-6.55216	3.15602	0.000791635	0.0201769
4930556M19Rik	1.29564	2.98412	0.00079469	0.0202263
Iqsec3	2.50565	6.10404	0.000796375	0.0202535
Timm21	-8.88982	5.22661	0.000799709	0.0203071
Pcdh10	1.7701	3.71242	0.000803292	0.0203646
Sgip1	1.44432	9.42033	0.000803546	0.0203686
Gpr155	-5.27554	5.89189	0.000804263	0.0203801
Thap4	-2.41022	4.72218	0.000808262	0.0204439
Gm15910	3.57182	2.57106	0.00080985	0.0204692
Stam2	-4.77469	4.25882	0.000810994	0.0204874
Phf13	5.14366	1.99646	0.000811259	0.0204916
Gm27843	-9.76554	6.06925	0.000816813	0.0205797
Itpkb	-3.83058	3.98588	0.000820655	0.0206403
Egr1	5.03664	5.20482	0.000825748	0.0207204
Gm14308	-5.57031	5.32712	0.000829498	0.0207791
Rasa4	2.27135	2.70687	0.000840741	0.0209539
Zfp579	-6.46564	6.19857	0.000841989	0.0209732
Fgfr2	5.92275	4.03203	0.000845109	0.0210214
Gnpda2	-3.93498	5.64992	0.000845877	0.0210332
Sspn	4.80387	3.0213	0.00085906	0.021235
Tnrc6c	-1.8853	6.76676	0.000862601	0.0212888
Avl9	-6.175	2.86811	0.000862991	0.0212948
Gm29367	4.56111	3.36542	0.00086998	0.0214004
Gfap	6.88	3.99873	0.00087366	0.0214558
Selo	-3.73363	3.7415	0.000876085	0.0214922
Dleu2	1.8533	7.29102	0.000877702	0.0215164
Hibch	-1.88523	4.08923	0.000877894	0.0215193
9330159F19Rik	-2.26563	5.4619	0.000879035	0.0215364
Dut	-8.46342	4.82587	0.000886935	0.0216541
Aida	2.52824	5.31874	0.000888084	0.0216711
Efr3a	2.8566	5.78969	0.000888579	0.0216785
Gm27805	-8.45583	4.81879	0.000890048	0.0217002
Il6st	-2.61418	3.34015	0.000897382	0.0218085
Gm15545	-6.29628	2.95908	0.000899098	0.0218337
Pola1	1.88134	4.74229	0.000900426	0.0218532
Wdr92	-7.79314	4.20972	0.000902786	0.0218878
Ubr1	-2.89725	6.30517	0.000903129	0.0218928
Aatf	-6.84778	3.39438	0.000912202	0.0220251
Ercc4	-4.66454	4.12526	0.000918087	0.0221103
Relb	2.0778	4.61428	0.000919705	0.0221337
Snx10	-2.31287	6.24555	0.000920717	0.0221483
Mre11a	-2.87667	3.39439	0.000921008	0.0221524
Dpy19l4	-2.99544	4.38584	0.00092169	0.0221623
Ankrd54	-3.91469	5.18108	0.00092405	0.0221962
Caml	-6.44056	6.71996	0.00093508	0.022354
Cers1	-5.15385	3.76914	0.000938704	0.0224055
St3gal1	-5.16929	3.24433	0.000939164	0.022412
Tagln2	4.97708	2.56529	0.000940165	0.0224262
Srd5a3	-5.80701	5.73168	0.000943584	0.0224746
Lrrc39	-4.70899	4.44022	0.000947456	0.0225292
Prrt3	-7.80965	4.22588	0.000950089	0.0225663
Wdfy3	-2.98385	6.7079	0.000952107	0.0225946
Chst15	-6.39055	4.6004	0.000959045	0.0226916
Mocos	-6.23463	3.2594	0.000967462	0.0228086
Acad10	2.05478	5.46036	0.000971264	0.0228611
Gm13787	-10.0119	6.30921	0.000973013	0.0228852
Fjx1	-7.27321	3.75342	0.000974565	0.0229066
Mkln1os	-7.24606	3.72934	0.000975525	0.0229198
Snapin	-9.25121	5.57164	0.000979044	0.0229681
Gm10232	-7.67388	4.10366	0.000980713	0.022991
Akr1a1	-2.54215	6.99655	0.000986126	0.0230649
Dph1	-6.85674	3.40368	0.000996583	0.0232068
Mxd4	-6.25353	4.52382	0.00100383	0.0233044
Zfp141	-3.09435	3.9018	0.00100428	0.0233104
Ints8	-3.10205	4.54815	0.00100698	0.0233467
Gm5353	-8.45704	4.82006	0.00101244	0.0234195
Tns1	4.16971	2.18578	0.00101434	0.0234449
Xkr4	-4.44229	3.89459	0.00101511	0.0234551
2610044O15Rik8	-1.71971	5.72008	0.00101905	0.0235074
Ttc21b	-3.11151	4.57847	0.0010243	0.0235769
Gla	3.0878	4.08899	0.00102437	0.0235777
Syne2	-4.741	2.22551	0.00102509	0.0235872
Zwilch	-5.65362	5.2054	0.00103112	0.0236666
Lrrfip1	-2.25351	7.27261	0.00103755	0.0237507
0610009L18Rik	-9.78242	6.08598	0.0010423	0.0238126
Rps11-ps2	6.80068	3.26202	0.00104538	0.0238526
Trim27	-5.58656	4.72424	0.0010459	0.0238594
9030624J02Rik	-3.1069	5.91211	0.00104637	0.0238654
Ikbke	4.36433	2.60216	0.00105149	0.0239353
Pigb	-1.87129	6.32206	0.00105907	0.0240383
Soga1	5.65899	3.18838	0.00106323	0.0240946
Fam63a	-8.71353	5.06012	0.00106393	0.024104
Cox16	-6.80275	5.56036	0.00107235	0.0242173
2016-09-04	-9.37174	5.68797	0.00107603	0.0242666
Rab23	-4.93677	4.38671	0.00107728	0.0242832
RP24-170O7.1	5.05773	2.15308	0.00108246	0.0243524
Ache	3.64755	1.90841	0.00108465	0.0243815
Guf1	-3.04056	6.74223	0.00110344	0.0246294
Cdk2ap1	6.86247	5.85586	0.0011036	0.0246314
Mrps27	-7.05668	3.56954	0.00111323	0.0247571
Gm9761	-8.98483	5.31787	0.00111499	0.02478
Pygo1	-2.45107	2.96989	0.00111615	0.0247951
Gm16213	-8.67137	5.02001	0.00111806	0.0248198
Timm10	-10.3337	6.62407	0.00113113	0.0249885
Jmjd1c	1.64507	8.63873	0.00113198	0.0249993
Trim7	3.05123	3.22832	0.00113488	0.0250365
Tecpr1	-2.79517	5.7695	0.00113636	0.0250554
Lzts1	1.8047	5.97482	0.00113654	0.0250577
Inpp5f	1.98995	6.66798	0.00113738	0.0250685
Tmem14a	-9.41548	5.72971	0.0011381	0.0250777
Gm13314	-9.37805	5.69428	0.00114033	0.0251061
Gm15901	-8.38231	4.74862	0.00114705	0.0251916
Arl16	-2.89038	5.32581	0.00114972	0.0252254
Gm15832	4.30749	4.01833	0.00115902	0.0253427
Fdxr	5.02426	3.09353	0.00116425	0.0254083
Zfp583	7.05428	4.47427	0.00116684	0.0254408
Eri2	-4.23656	4.57283	0.00117172	0.0255016
Gemin4	-8.06575	4.45854	0.00117713	0.0255688
Csnk1e	-4.01805	6.02994	0.00118168	0.0256252
Tctex1d1	6.6717	3.7595	0.00118251	0.0256355
Mier1	-2.12055	6.35451	0.00118793	0.0257023
Abcg4	-6.95201	4.82905	0.00119038	0.0257324
Tnrc6a	-4.10562	4.90893	0.00119867	0.0258341
Mirg	3.39296	7.50335	0.00119944	0.0258434
RP23-87D8.2	3.75105	4.01426	0.00120152	0.0258688
Plekha2	2.6876	5.63984	0.00120242	0.0258797
Slc27a3	-5.67485	2.51535	0.0012025	0.0258808
Ints4	-6.70964	3.2828	0.00121513	0.02605
Alkbh3	-8.48723	4.84792	0.00121586	0.0260598
Mrps16	-8.07246	4.46501	0.00122785	0.0262191
Gm15261	4.88543	3.16126	0.0012355	0.0263202
Drg1	-3.27903	6.09922	0.00124044	0.0263852
2016-03-02	-3.09099	5.53671	0.00124638	0.0264631
Serpine2	-1.54533	6.60895	0.00124706	0.026472
Prrg3	-2.51286	3.74703	0.00124859	0.026492
Myo5b	-5.50988	5.06587	0.00125328	0.0265533
PCDHGB6_2	4.80779	2.84897	0.00126672	0.0267278
Rbm15b	3.7423	3.07819	0.00127707	0.0268612
Mul1	4.9347	3.17631	0.00128188	0.0269229
Zfp827	-3.01394	4.33775	0.00128921	0.0270166
Mertk	2.76511	2.62402	0.00129128	0.027043
Alkbh5	2.784	4.19711	0.00129708	0.0271167
Rab11fip3	2.5845	6.93907	0.00129829	0.0271321
Gm29562	1.69097	9.09434	0.00130892	0.0272665
Pcnt	-6.00722	2.74332	0.00131165	0.0273009
Tpm4	-6.91448	3.44973	0.00131463	0.0273383
Poc1a	4.28339	3.78787	0.00131467	0.0273388
Asb8	-8.61768	4.96865	0.00132186	0.027429
Notch1	-2.78215	1.63659	0.00132798	0.0275054
Egr2	6.01897	4.27851	0.00133366	0.027576
Morc2b	-6.39401	3.03351	0.0013347	0.0275889
Rfc3	-9.01176	5.34348	0.00134698	0.0277407
Gm9840	6.37729	3.9396	0.00134848	0.0277593
Gm15941	-6.6069	3.20072	0.0013494	0.0277706
Naa15	1.99497	6.63602	0.00135287	0.0278131
Ube4bos1	-7.17687	3.66978	0.00135591	0.0278505
9330162012Rik	-8.37784	4.74537	0.00135909	0.0278895
RP24-137C19.2	-9.61661	5.92505	0.00135973	0.0278973
Nfatc2	-6.3685	3.01641	0.00135993	0.0278996
Hibadh	-8.33702	4.70644	0.00136556	0.0279684
A430106G13Rik	3.88459	2.51446	0.0013723	0.0280503
Hadh	2.08916	2.93111	0.00137567	0.0280912
Aff4	2.22836	6.3127	0.00138084	0.0281537
Idnk	3.9977	4.04659	0.00138234	0.0281718
Trmt13	-4.21533	5.11096	0.00138337	0.0281842
Ap1b1	-7.65148	4.08434	0.00140648	0.028461
Txndc12	-7.14663	3.64194	0.00140746	0.0284726
1300002E11Rik	-5.83213	3.5774	0.00140992	0.0285018
Gm26705	1.3011	5.65945	0.00141371	0.0285468
Lrba	-3.0351	3.30313	0.00141845	0.0286028
Eif5al3-ps	3.6495	1.31896	0.00141898	0.028609
Mrpl42	-8.82926	5.16951	0.00141926	0.0286124
Pitpnm2os2	2.79057	5.44364	0.00143263	0.0287696
Trmu	-8.91038	5.24667	0.00144863	0.0289561
Shroom3	3.69978	1.33091	0.0014607	0.0290957
Nabp2	-7.70074	4.12739	0.00146795	0.0291791
Rbm4b	1.57921	8.50926	0.00147382	0.0292464
Tfam	-7.48248	5.05487	0.00147924	0.0293083
Rnf217	3.62392	4.54871	0.00148162	0.0293354
Tsen34	-7.99191	4.39074	0.00148283	0.0293491
Lrrc4	3.82071	5.93988	0.00148597	0.0293848
6530403H02Rik	-7.56631	4.72838	0.00149091	0.0294408
RP23-395H6.2	-2.80465	4.26051	0.00149784	0.0295192
Iqsec2	-3.56964	5.76128	0.00150186	0.0295645
Tex261	-1.69294	6.73921	0.00150373	0.0295854
Tox	-1.29177	5.97528	0.00150551	0.0296056
Pcolce2	2.30464	2.92739	0.00150741	0.0296269
Nphp3	4.74173	4.25681	0.0015134	0.0296939
Taz	-3.45391	6.10367	0.00151577	0.0297204
Skida1	-4.1958	3.8689	0.00152591	0.0298333
Fam53a	-3.78492	5.79764	0.00152776	0.0298539
Klf3	-6.69316	3.89157	0.00153763	0.029963
Myt1	-5.33519	3.34008	0.00154636	0.0300591
Stt3a	1.86258	5.19575	0.00154779	0.0300747
Zfp426	-2.5731	4.58067	0.00154818	0.030079
Gm28048	6.22255	3.43789	0.00154978	0.0300966
Haus6	-6.24837	2.92415	0.00155642	0.0301692
Klf4	4.97914	1.89355	0.00155812	0.0301877
Zfp944	-5.73335	2.91818	0.0015605	0.0302136
Immp1l	-6.37594	3.01791	0.00156088	0.0302177
R3hdm1	1.3739	10.4523	0.00156913	0.0303074
Slc8b1	-4.8473	3.54377	0.00156933	0.0303095
Fbxo3	-4.8999	3.28451	0.00157026	0.0303196
Cln8	2.12296	3.53161	0.00157237	0.0303424
Inadl	2.53365	3.908	0.00158228	0.0304493
Kif13b	-6.03867	2.76733	0.00158498	0.0304783
Tubg2	-7.33183	3.80392	0.00158772	0.0305077
Siae	-8.62383	4.97601	0.00160053	0.0306446
Cep295	-2.59106	5.70363	0.00160315	0.0306725
Myo1e	2.54701	1.84686	0.00161502	0.0307982
Megf11	2.80864	4.08451	0.00161575	0.030806
Gm26843	4.99362	2.14833	0.00163124	0.0309689
Zfp948	3.61999	6.97311	0.00163256	0.0309827
Smim20	-6.54866	3.15627	0.00163356	0.0309931
Zfand1	-2.76043	5.06515	0.00163402	0.0309979
Tmppe	-4.44767	3.50322	0.00163643	0.0310231
Birc2	-5.70266	5.29604	0.00163896	0.0310495
Diexf	-4.83848	3.9655	0.00165458	0.0312116
2700029M09Rik	-8.45067	4.8133	0.0016657	0.0313262
Zbtb37	-2.76883	3.38059	0.00166704	0.0313399
Lzts3	-3.30015	3.66778	0.00166783	0.031348
Gm3712	-4.62305	1.89903	0.00167583	0.03143
Grb14	-3.64961	7.73074	0.00167836	0.0314558
Cntn3	4.06371	3.26427	0.00168011	0.0314736
Hspa5	2.19873	8.19888	0.0016817	0.0314899
Manea	-7.98775	4.86151	0.00168686	0.0315422
Psat1	6.01787	3.12121	0.00169244	0.0315989
Slc38a7	-7.46555	3.92065	0.00169964	0.0316717
Ing5	-4.23872	3.00404	0.00170598	0.0317355
Gm28792	-8.65053	5.00146	0.00170667	0.0317424
Gm13160	2.96254	1.1844	0.00170943	0.0317701
Arpp21	1.5575	9.84745	0.00172908	0.0319662
Nusap1	-4.26418	1.96087	0.00173064	0.0319817
B830012L14Rik	2.93272	6.02991	0.00173353	0.0320103
Plagl1	5.95024	5.67062	0.00173843	0.0320588
1700008J07Rik	6.18599	3.46736	0.00173935	0.0320679
Cadps2	-3.7162	4.43634	0.00174237	0.0320977
Gad2	2.72872	2.17953	0.00174577	0.0321312
Slc39a10	-4.38745	5.55631	0.00175203	0.0321926
Cwc15	-5.69759	3.18945	0.00175441	0.032216
Tra2a	2.23175	7.35583	0.0017547	0.0322188
Zfp467	-5.58341	4.30735	0.00175619	0.0322334
Psd3	2.74068	5.79311	0.00176335	0.0323033
Fam184b	-5.3345	2.29626	0.00177728	0.0324386
Mdm2	-3.39308	4.81765	0.00177807	0.0324462
Draxin	2.02302	1.62579	0.0017798	0.032463
Armc2	-2.80978	4.77259	0.00178244	0.0324885
Vps36	-6.79174	5.05836	0.00178521	0.0325151
Hectd3	-6.98287	3.5076	0.00178837	0.0325455
Zc3hc1	-2.72053	5.14806	0.00178965	0.0325579
Fcnaos	-8.47107	4.83266	0.00179072	0.0325682
Nsdhl	-8.09084	4.90832	0.00180262	0.0326822
Nos1	-4.38709	4.85164	0.00180361	0.0326916
Abca5	2.16418	6.76381	0.0018108	0.0327601
Bcorl1	5.64321	3.90866	0.00182187	0.032865
Fer	-6.04121	4.64126	0.00182501	0.0328947
Hrsp12	-8.35427	4.72412	0.00182525	0.0328969
Tcta	-7.02668	3.54358	0.00183757	0.0330128
Zfp30	-1.95523	4.01293	0.00184043	0.0330396
E130311K13Rik	-3.63489	5.21026	0.00184293	0.033063
Gm11674	1.97219	1.53593	0.00184964	0.0331256
Polr1e	-3.95332	3.37641	0.00185053	0.0331338
Gtf3c2	-3.32169	7.11768	0.00185079	0.0331363
RP23-355B17.1	-6.48508	3.1006	0.00185207	0.0331482
Gm26838	4.12897	3.34833	0.001857	0.033194
Comt	-2.48926	6.6868	0.00187271	0.0333392
Selplg	2.11823	2.26176	0.00187358	0.0333472
Igfbp1	5.18169	2.36166	0.00187547	0.0333646
Arpc5l	2.5847	6.40909	0.00188394	0.0334423
Fbxo8	-5.6025	4.50102	0.001885	0.033452
RP24-372I24.4	1.60139	3.57724	0.00188561	0.0334575
Wrb	-2.58714	5.58597	0.00188591	0.0334603
Pstk	-7.16128	4.97101	0.00188879	0.0334866
Gatad2a	3.4101	1.26603	0.00188962	0.0334942
Ddit3	4.62122	4.93289	0.00188972	0.0334951
Ipcef1	-3.49026	4.53347	0.00189315	0.0335264
Klhl18	-7.5889	4.02771	0.00190935	0.0336921
Ermap	1.42997	3.91426	0.00191939	0.0337943
Shroom2	-6.80094	3.70538	0.00192325	0.0338334
Exoc8	-1.92722	2.56338	0.00192474	0.0338486
Acot3	-6.80104	3.35472	0.00192665	0.0338679
Mtss1l	5.63747	3.42687	0.00193734	0.0339759
Nefm	3.39014	5.44216	0.00193761	0.0339786
Lepre1	-6.53054	6.35155	0.00193784	0.0339809
Phf11c	2.21767	2.34108	0.00194481	0.034051
Slc35a3	-2.1514	5.44361	0.00194905	0.0340935
Zfp2	-4.07929	3.29476	0.00195377	0.0341407
Atp7a	5.57192	4.139	0.00195746	0.0341776
Ift74	-6.9396	3.46913	0.00196591	0.0342648
Wsb1	1.94519	8.42708	0.00196872	0.0342937
Pkd1l3	-6.58974	3.18705	0.00198072	0.0344209
D19Bwg1357e	-4.27213	3.78304	0.00198341	0.0344493
Gm20715	1.83546	2.35693	0.00199052	0.0345243
Gm11632	-8.20659	4.58701	0.00199232	0.0345432
Eif4e2	-4.1381	5.90333	0.0020093	0.0347375
Oxa1l	-7.94252	4.34447	0.0020149	0.0348013
Ccdc13	-6.9135	3.45078	0.0020231	0.0348945
Tmem230	-2.81497	5.49128	0.00203316	0.0350084
Myef2	-2.31063	6.97504	0.00206196	0.0353327
2210015D19Rik	-7.70532	4.13268	0.00207318	0.0354582
Gemin5	4.93454	3.10532	0.0020734	0.0354606
B4galt1	2.88449	6.87096	0.00211592	0.0359319
RP23-16D16.4	5.13687	2.64696	0.00213924	0.0361875
A630081J09Rik	-3.44067	4.92955	0.00213944	0.0361896
Gcfc2	-3.91917	5.1644	0.00215074	0.0363128
Scube3	-4.8653	2.87813	0.00215592	0.0363691
Tmed3	-3.67719	4.67084	0.00215922	0.0364049
Ttc26	-3.59419	4.63806	0.00215942	0.0364071
Myh10	3.72368	6.30712	0.00215961	0.0364092
Pitrm1	-6.86016	3.40492	0.00216348	0.0364511
Gcnt2	4.4306	3.90579	0.00217343	0.0365587
Gm20700	-4.23361	2.45392	0.00218318	0.0366639
RP23-115I1.6	-6.75115	3.31585	0.00218581	0.0366921
4632404H12Rik	-3.14895	4.28768	0.00219742	0.0368167
Ptpn13	4.00879	1.49798	0.00220476	0.0368953
Amdhd2	-4.78839	4.72716	0.00220505	0.0368984
Mtfr2	3.95579	2.38813	0.00220843	0.0369345
Cacng2	-5.08245	2.88682	0.00221346	0.036988
Spg11	-6.73548	3.92047	0.00221886	0.0370456
Zfp553	-4.60164	4.04318	0.00223169	0.0371818
Gm23869	-7.83396	4.24839	0.00223967	0.0372662
Sult2b1	6.26518	5.4798	0.00224462	0.0373184
Mir8095	-8.84456	5.18423	0.00224867	0.0373611
Kcna1	1.84497	7.48351	0.00225717	0.0374505
Cdc123	-2.82267	6.76806	0.00226514	0.0375341
Pccb	-2.35612	6.32008	0.00227065	0.0375918
Echdc1	-6.74967	4.15042	0.00227996	0.0376891
Hnrnpa2b1	1.57968	8.22246	0.00229296	0.0378243
Fahd2a	-8.86925	5.20812	0.00229596	0.0378554
Qk	1.97191	5.90681	0.00229818	0.0378785
Ankrd13a	3.49107	6.5445	0.0023031	0.0379294
Pdgfa	3.19524	7.63221	0.00231415	0.0380436
Grasp	3.14992	6.25582	0.00232708	0.0381767
Dus2	-2.28855	6.14539	0.00233499	0.0382578
Gm12035	7.15492	4.47157	0.00233643	0.0382726
Ntrk2	2.02322	6.81336	0.00234299	0.0383396
Gm10721	5.56562	5.80343	0.00235378	0.0384497
St5	-4.53342	4.66093	0.00235403	0.0384522
Phkg2	-2.10413	6.3385	0.00236366	0.0385501
Mtm1	-2.56124	4.12692	0.0023646	0.0385597
Ccp110	-6.24249	3.90581	0.00238566	0.0387726
Abhd14b	-9.00262	5.3336	0.00239985	0.0389153
Lipe	-6.48405	3.10412	0.00240265	0.0389435
Evc2	-6.57974	3.17757	0.0024108	0.039025
RP23-204I16.3	2.12674	6.80451	0.00242339	0.0391507
Gm11168	4.7584	5.37365	0.00242642	0.0391809
Gm20712	4.22944	3.22837	0.00243029	0.0392193
Tctex1d2	-4.47742	5.25429	0.00243646	0.0392806
Dpy19l1	-3.77189	2.20113	0.00244594	0.0393745
Gm10132	6.19403	4.06714	0.00245069	0.0394214
Arsa	-6.74519	3.73519	0.00245435	0.0394575
Creg2	-2.42884	4.24785	0.00245637	0.0394774
Gm15679	3.99341	1.84755	0.00247481	0.0396587
Pi4ka	1.82664	9.12377	0.00248878	0.0397952
Hhip	6.25831	4.11276	0.00248887	0.0397961
Slit2	-6.34117	2.99303	0.00249367	0.0398429
Pcgf1	-8.91198	5.2476	0.00249812	0.0398862
Dnajb1	4.2509	5.09529	0.00251752	0.0400743
Sh3bp5l	-5.12674	4.54984	0.00251913	0.0400899
Esrra	-7.67905	4.10857	0.00255405	0.0404256
Eif5b	1.92977	5.97352	0.00256479	0.0405281
Pvr	2.46032	5.88057	0.00257027	0.0405802
Dcaf12l1	-7.07026	3.57829	0.00258032	0.0406757
Zfp189	4.43	4.39906	0.00258059	0.0406782
Plgrkt	-8.85902	5.19699	0.00258321	0.040703
Gm16564	-7.23901	3.7209	0.00259624	0.0408262
Bcl9	-3.00049	5.83898	0.00260046	0.040866
Nrp1	1.46372	7.0684	0.00260338	0.0408936
Sez6	-2.35062	5.91729	0.00261934	0.0410435
Foxred2	-5.83042	2.62252	0.00262044	0.0410538
Erdr1	1.2875	10.2516	0.00262696	0.0411148
Zbtb49	-2.64373	4.69912	0.00263306	0.0411717
Man2a1	-6.44323	3.07085	0.00263559	0.0411953
Nol12	-8.29964	5.44293	0.00264096	0.0412453
Gm12599	4.34737	2.19401	0.00264507	0.0412836
Itga10	-5.49596	2.87542	0.00264528	0.0412856
Tmbim1	-4.08485	4.67293	0.00265049	0.0413339
Gm26736	2.3215	4.85651	0.00265231	0.0413508
Gm8888	-5.85338	2.63618	0.00265531	0.0413786
Bcs1l	-6.43378	5.11296	0.00266749	0.0414913
Kcnk1	2.92032	7.24206	0.00267436	0.0415547
Gm10719	4.36772	6.41606	0.00267599	0.0415697
Eepd1	-7.6766	4.10568	0.00267863	0.041594
Ppip5k2	-3.9997	5.27101	0.00268398	0.0416432
Slc6a7	-6.24823	2.92315	0.0026866	0.0416672
Pigyl	-8.48993	4.8503	0.00268982	0.0416968
Spats2l	6.38058	5.15812	0.00269694	0.0417619
Gm26658	4.59363	1.82905	0.00270236	0.0418115
Zeb2os	-6.09374	2.80815	0.00271264	0.0419053
Churc1	1.1391	8.22221	0.00272888	0.0420528
Mettl15	-6.01706	2.75206	0.00273094	0.0420714
Fat4	-3.69106	4.28979	0.0027335	0.0420946
Usp54	-3.13161	4.2231	0.00274248	0.0421758
Oprl1	-7.11469	3.61919	0.00274473	0.0421961
Brdt	-7.06777	3.57933	0.00276238	0.0423548
Stat1	-2.0297	4.09039	0.00276685	0.0423949
Lif	1.55487	2.2342	0.00277457	0.042464
Smim7	-4.5155	6.01033	0.00278107	0.042522
C1galt1c1	-7.55485	3.9985	0.00278212	0.0425314
D10Jhu81e	-8.73637	5.08065	0.00278873	0.0425903
Ifitm10	-6.24796	4.66937	0.00280477	0.0427327
Esf1	3.29377	5.7834	0.00281666	0.0428379
1700044K03Rik	3.06636	1.20121	0.00281782	0.042848
Emc8	-4.33376	5.45529	0.00281947	0.0428626
Gm17214	3.72239	6.64026	0.00282216	0.0428863
Tdrkh	-4.39795	3.1327	0.00283027	0.0429577
Trnau1ap	-7.98859	4.38664	0.0028366	0.0430133
Rhobtb3	-6.41251	3.69328	0.00283686	0.0430156
Nrbf2	-7.36774	3.83652	0.00284671	0.0431019
C2cd4c	-4.97425	2.31353	0.00285056	0.0431355
Gm21742	5.79435	2.66963	0.00286136	0.0432298
Gm10654	3.30704	3.45163	0.00287083	0.0433121
Mief2	-6.67809	3.25464	0.00287719	0.0433673
Zfp597	-4.8172	4.03752	0.00288083	0.0433988
Fst	4.35242	5.92039	0.00288209	0.0434097
Unc5b	2.26971	1.23809	0.00288221	0.0434108
Ipo8	-4.54368	5.21247	0.00289331	0.0435068
Glp2r	-5.26293	3.8336	0.00289711	0.0435395
B3galnt1	-7.44756	3.90397	0.00290328	0.0435926
Sumf1	-2.71321	5.49351	0.00290436	0.0436019
RP23-206D14.7	-7.98928	5.55178	0.00291167	0.0436647
Sec1	-5.94848	5.01655	0.00291571	0.0436993
RP23-145H3.4	5.12911	3.07082	0.00292031	0.0437388
Samd10	-9.06269	5.39036	0.00292119	0.0437463
Zfp51	4.53497	2.25652	0.00292197	0.0437529
Gm10720	6.44046	4.51139	0.00292728	0.0437983
Fam220a	-5.98454	5.23848	0.00293855	0.0438944
Npas2	3.91654	3.39881	0.00293987	0.0439057
Ddx47	1.56614	6.48962	0.00296887	0.0441515
F8	-3.19171	2.1542	0.00297725	0.0442221
Sema5b	-4.02436	4.02036	0.00298066	0.0442508
Zdhhc3	-2.95637	6.53675	0.00298279	0.0442687
Mrpl24	-2.20251	5.62575	0.00298661	0.0443008
Grhpr	-8.17836	4.56196	0.00298739	0.0443074
Gm26981	2.20492	3.04201	0.0029926	0.044351
Numbl	2.68306	5.93049	0.00299538	0.0443744
Gm16349	1.20302	8.98471	0.00299923	0.0444066
Slc36a2	-3.67084	1.50404	0.0030033	0.0444406
Gm7808	-6.33729	2.98934	0.00301861	0.0445682
Rufy1	-7.77197	4.19189	0.00302895	0.0446541
Map4k4	-3.05054	6.39264	0.00303967	0.0447429
Dnali1	5.16126	2.08964	0.00303997	0.0447453
Ppm1d	4.53467	3.94745	0.00305259	0.0448495
Rnf19a	2.44737	6.56806	0.00305571	0.0448752
Nop16	1.53857	5.37382	0.00305763	0.044891
Nhp2	-7.38751	3.85192	0.00306525	0.0449536
Phldb1	-8.0686	4.89045	0.00307118	0.0450022
Ccdc130	-7.06168	3.57318	0.00307339	0.0450203
Hivep2	2.15751	6.53725	0.00307955	0.0450707
2610034B18Rik	3.66627	3.05912	0.00308242	0.0450941
Gm16111	3.52272	4.8174	0.00308458	0.0451118
Ext1	3.08479	5.0649	0.00308729	0.0451339
Ap3s2	-2.50147	3.08487	0.00308795	0.0451393
Dclre1a	-2.8815	3.99476	0.00309342	0.0451839
Chml	2.99697	1.4737	0.0031002	0.045239
Ube2z	-7.45953	3.91296	0.00311433	0.0453536
Sik2	0.867514	8.82466	0.00312045	0.0454031
Rgag4	-5.94444	2.70052	0.00312295	0.0454232
Nfe2l3	5.57392	2.80486	0.00312321	0.0454253
Neu1	-5.93629	5.91135	0.00313595	0.0455508
Cxcl16	-2.62709	2.19082	0.00317663	0.0459495
Nrn1	2.06315	9.31758	0.00318066	0.0459888
Kcnf1	4.02681	5.59954	0.00318174	0.0459993
Mpv17l	-2.32692	5.09977	0.00319106	0.0460901
Srgap3	-2.76952	6.40427	0.00320249	0.0462011
Gm16039	-6.92979	5.68982	0.00320316	0.0462077
Gm26631	2.45288	5.49102	0.0032122	0.0462954
Gm20443	4.21411	1.7394	0.00321712	0.0463429
Gm26848	-2.72104	4.36776	0.00322894	0.0464572
Gfod2	1.33592	4.44543	0.00325218	0.046681
Samd14	-5.37702	3.78004	0.00326617	0.0468152
6430550D23Rik	-4.38705	4.2352	0.00326672	0.0468205
Trove2	-1.91259	4.48092	0.00327454	0.0468954
Rtl1	3.12658	4.00393	0.00328413	0.046987
2210418O10Rik	-1.63382	5.51055	0.00328807	0.0470246
Gm7335	-8.60199	4.95512	0.00330743	0.0472089
Gm27731	-8.74298	5.08721	0.00337154	0.0478142
Nxnl1	2.51142	1.38974	0.00337801	0.0478748
Ndufaf7	-4.01039	5.59465	0.00338042	0.0478974
Brinp1	2.0936	8.73956	0.00340109	0.0480905
9030612E09Rik	-5.29885	2.95917	0.00340664	0.0481422
Mir5128	-9.21456	5.53686	0.00341348	0.0482059
Kcnj4	3.06725	5.04925	0.0034339	0.0483955
Zbtb5	-5.10209	3.00909	0.00343992	0.0484512
Piwil2	3.253	1.75815	0.0034419	0.0484695
Gm22116	-8.10334	4.49269	0.00344391	0.0484881
Gm10343	-8.33796	4.70875	0.00344547	0.0485025
Ednra	2.88004	1.93411	0.00345555	0.0485956
Aldh6a1	-5.53857	2.42425	0.00346528	0.0486852
Slamf7	3.58879	2.14677	0.00349343	0.0489436
Iffo2	-4.25172	2.77709	0.00349708	0.0489771
Ier5	4.60377	4.48807	0.00352032	0.0491891
Zfp54	2.96119	1.18415	0.00352411	0.0492237
Tle6	5.93412	2.87618	0.00353636	0.049335
3010026O09Rik	-6.48362	4.94501	0.00354343	0.0493991
Adck2	-6.67306	4.69197	0.0035709	0.0496474
Thumpd2	-7.33013	3.80148	0.00358143	0.0497423
Ubl7	-7.0026	3.52237	0.00359026	0.0498216
Bzw1	3.07114	5.81071	0.00359851	0.0498956
1810043H04Rik	2.79234	3.49644	0.00360016	0.0499104
Scyl2	-4.46892	4.15245	0.00360875	0.0499874
Gm17354	-2.49235	3.00718	0.00363522	0.0502236
Gm12246	3.41867	4.95274	0.00364736	0.0503316
Fam107b	4.39533	3.76337	0.00366888	0.0505222
Calb1	-0.942163	12.5224	0.00367075	0.0505388
Pou2f3	-3.95355	2.19355	0.00367475	0.0505741
Btbd3	1.89537	7.32631	0.0036767	0.0505914
Pid1	1.64452	4.82761	0.00368107	0.0506299
C330018D20Rik	-4.62116	3.22162	0.00369723	0.0507723
Vasp	6.01187	3.16284	0.00370384	0.0508304
C3ar1	1.15489	3.68213	0.00370979	0.0508826
Mri1	-2.76804	6.44166	0.00373165	0.051074
Fpgs	-7.22379	3.71136	0.00373383	0.051093
Lrrc7	-1.98131	6.38832	0.00373741	0.0511243
Ttc13	-2.81717	5.74645	0.0037409	0.0511547
Fbxo25	-5.28064	4.49486	0.00374495	0.05119
D3Ertd751e	-7.06051	4.37899	0.00375464	0.0512744
Trim9	1.30403	8.75607	0.00378678	0.0515531
Snhg7	-2.71117	5.87746	0.00380132	0.0516786
Usp51	-7.61698	4.43264	0.00381981	0.0518377
Ptdss1	-5.60007	4.49907	0.0038234	0.0518685
Cdk11b	2.63268	7.75332	0.00382417	0.0518751
Svip	-5.923	3.30872	0.00383359	0.0519559
Zdhhc15	-7.22039	3.70585	0.00386954	0.0522628
Macrod2os2	-6.3025	4.06543	0.00389103	0.0524452
Fbxl4	-6.49101	3.10834	0.0038918	0.0524517
Rnf31	-3.03433	4.23226	0.00389405	0.0524708
Clasp2	-1.74808	6.53918	0.00390065	0.0525267
Pdxdc1	-1.31529	5.86055	0.00392168	0.0527041
Zfp746	-5.80006	3.1209	0.00392558	0.052737
Rxfp1	1.45843	3.05745	0.00393037	0.0527773
Flot2	-7.04452	3.55379	0.0039317	0.0527884
1010001B22Rik	-6.43678	3.06668	0.00393333	0.0528022
Gm17151	2.18836	7.26092	0.00393858	0.0528462
Lingo3	3.95619	5.03983	0.00394903	0.0529339
Gm16231	-7.67435	4.10467	0.00397544	0.0531546
Emc9	-1.43808	6.23486	0.00397995	0.0531922
Gm13709	-6.44859	3.07684	0.00399997	0.0533587
Ms4a1	1.08891	3.80686	0.00401044	0.0534455
Ptprr	-2.88516	5.20441	0.00401074	0.053448
Rusc2	-5.93956	3.86219	0.00401145	0.0534539
RP23-93D12.1	6.21905	3.63008	0.00402713	0.0535835
Sned1	-6.53074	3.13828	0.00403714	0.0536661
Gm15656	-6.45569	3.08402	0.00405758	0.0538343
Phospho2	-2.17439	4.46019	0.00406304	0.0538791
Nipal3	-1.88056	4.51054	0.00406999	0.053936
Psmg1	6.05782	5.61339	0.00409118	0.0541092
5430416O09Rik	1.72327	2.12192	0.00410076	0.0541873
Inafm1	-7.51873	3.96704	0.00410118	0.0541907
Gm15940	2.80584	1.16045	0.00412377	0.0543743
Ldb3	-7.58554	4.02652	0.00412486	0.0543831
Slc16a10	4.51473	3.32475	0.00412842	0.054412
4930444P10Rik	-2.92569	4.35766	0.00414945	0.0545819
Hist1h2be	-6.61521	3.20655	0.00416384	0.0546979
R3hcc1l	-6.64362	3.2312	0.00417951	0.0548239
Rrs1	-7.64827	4.07872	0.00418332	0.0548545
Rgs6	-5.24901	3.48484	0.00418511	0.0548687
Gm10935	2.43459	1.19001	0.00419141	0.0549193
A430057M04Rik	1.9727	3.35682	0.00419436	0.0549428
Mllt1	5.54748	2.48854	0.00420009	0.0549887
Abhd17c	-6.02505	4.128	0.00420404	0.0550203
Gm25873	-3.70955	6.83288	0.00422828	0.0552135
Son	1.05626	9.11216	0.00427249	0.0555636
Pigp	-6.78556	5.29313	0.00427423	0.0555773
Npc1l1	5.20993	3.0826	0.00427838	0.05561
Nudt18	4.02669	2.01336	0.00428052	0.0556269
Med16	-2.27968	4.93017	0.00428922	0.0556953
Gm16235	6.25543	5.55137	0.00428994	0.055701
Gm12095	-7.56861	4.01201	0.00429078	0.0557076
Sin3b	2.28689	6.18151	0.00430254	0.0558
Ccdc115	-7.16455	3.65695	0.00430914	0.0558517
Rasd2	-3.04314	3.54287	0.00431354	0.0558861
Fech	-4.66182	4.42341	0.00432614	0.0559847
Imp3	-8.02686	4.4214	0.00434393	0.0561234
Pigh	-2.18533	3.86715	0.00437505	0.056365
Rnf180	-7.58154	4.02128	0.00439475	0.0565172
Rad51d	-5.38264	2.32556	0.00440344	0.0565842
Zcwpw2	-7.25919	4.14648	0.00440946	0.0566306
D430041D05Rik	-3.05744	5.87179	0.00442509	0.0567506
1110058L19Rik	-8.96447	5.29683	0.00442743	0.0567686
Fosl2	3.1179	5.69157	0.00443418	0.0568202
Tmem168	-7.24817	4.49732	0.00443749	0.0568456
Mdp1	-3.27705	3.94797	0.00444316	0.0568889
Tmem87b	-3.26075	5.53847	0.00446885	0.0570849
Vwc2l	2.54246	1.34551	0.0044835	0.0571963
Fam103a1	-6.51649	3.12735	0.00448558	0.057212
Zfp777	-7.32538	3.79872	0.00449117	0.0572544
Snx33	-4.13734	2.4289	0.00450006	0.0573217
Mvb12a	-7.55174	3.99677	0.00450083	0.0573276
Tmem138	-7.41856	3.87633	0.00450866	0.0573868
Gm22131	-6.50719	3.12057	0.00451139	0.0574074
Gm24056	-9.25272	5.57408	0.00451514	0.0574357
Gm24150	-8.57701	4.9314	0.00451979	0.0574708
Wipi1	-6.15366	3.38753	0.00452746	0.0575286
Senp8	-5.84978	3.27199	0.00452783	0.0575314
Hist1h2bq	5.01767	2.17801	0.00453904	0.0576157
A930007I19Rik	2.95251	5.24287	0.00454393	0.0576524
Cnr2	1.777	2.89741	0.00455413	0.0577289
Gm14269	-7.61134	4.04731	0.00455807	0.0577584
Gm7805	-8.41953	4.78476	0.00456002	0.057773
Lypd6b	1.92247	2.68299	0.00459344	0.0580225
Gstm6	6.23756	3.73276	0.0045941	0.0580274
Nr6a1	4.92579	2.73447	0.0046483	0.0584287
Dnm1	-2.58631	7.22672	0.00464928	0.058436
Sphk2	-6.41938	3.05203	0.00465333	0.0584657
Rprm	-8.92588	5.26103	0.00465596	0.0584851
Zfp607	-6.02527	2.75695	0.00468028	0.0586637
Gm23713	-8.45393	4.81735	0.00469045	0.0587381
Gm22615	-8.45393	4.81735	0.00469271	0.0587547
Yif1a	-7.35466	3.82409	0.00469479	0.0587698
Abhd11	-8.84018	5.18058	0.00470076	0.0588135
Nudcd1	-5.05754	3.68312	0.00470405	0.0588375
Kiz	-7.36347	3.83079	0.00470922	0.0588752
Gm27920	-7.44887	3.90613	0.00470952	0.0588774
Gm16549	-8.97596	5.30786	0.00471345	0.058906
BC051077	1.32287	5.94249	0.00473352	0.059052
Usp24	-3.0191	4.62727	0.00473885	0.0590906
Prickle2	2.32424	6.74029	0.00474219	0.0591149
RP24-186G5.3	4.94171	3.11917	0.00474482	0.0591339
Dlgap2	2.04809	7.58212	0.00474833	0.0591593
Tceal6	-6.58114	3.17982	0.00475056	0.0591754
2700046G09Rik	-5.2646	2.25374	0.00475316	0.0591942
Egfr	-1.3563	3.57091	0.00475492	0.059207
Gm16042	-7.92124	4.32586	0.00475768	0.0592269
4933404O12Rik	-3.04309	3.5271	0.00476101	0.059251
Zfp92	-2.81892	3.59276	0.00476228	0.0592602
4930567H17Rik	2.63053	1.13452	0.00476916	0.0593098
Dynlt1b	-8.39545	4.76282	0.00478006	0.0593884
Rabif	-2.33163	1.72825	0.00478033	0.0593903
Gm25845	-7.16795	3.66283	0.00478262	0.0594068
Ddhd2	-2.50378	6.21166	0.00479526	0.0594976
Cir1	-4.51316	4.88616	0.00483024	0.059748
Mfsd1	-6.79109	4.17669	0.00485255	0.0599069
Dzip1	-4.97434	4.04016	0.0048677	0.0600144
Ankrd29	-6.32042	2.97745	0.00488911	0.0601659
Nbn	-7.18281	3.67658	0.00490167	0.0602546
RP23-73N8.2	2.19456	4.68589	0.00490548	0.0602814
Rdh13	-2.01927	5.6193	0.00491572	0.0603535
Crem	5.14851	5.19838	0.00491968	0.0603813
Nadk2	-7.94739	4.34885	0.00492185	0.0603965
Gk5	-2.0456	3.87448	0.00494856	0.0605837
Dgkq	-5.52937	4.40115	0.00495593	0.0606351
Mro	-2.71145	3.94887	0.00497248	0.0607505
Tmem158	-6.67417	3.25456	0.00498017	0.060804
Cbwd1	-3.08947	3.26583	0.00499366	0.0608977
Ppih	-6.01062	5.20795	0.00500417	0.0609705
Prr12	-4.70421	3.07597	0.00500743	0.0609931
Gas2	-6.9503	3.48139	0.00500837	0.0609996
Lypla1	-1.6834	4.28849	0.00501795	0.0610658
Bhlhe22	-5.12347	3.89583	0.00501831	0.0610683
RP23-478K4.1	-1.07822	4.79507	0.00502892	0.0611415
Trim8	-5.00317	3.72933	0.0050369	0.0611965
Rtn4rl1	2.62753	7.4684	0.00505291	0.0613065
RP23-172P6.1	6.25131	3.71899	0.00505619	0.0613291
Atm	-4.13486	5.4299	0.00505777	0.0613399
2016-03-11	3.71062	6.49387	0.00506202	0.061369
Ppard	5.27745	3.38115	0.00506924	0.0614185
Smpd2	-3.58926	5.01672	0.00507212	0.0614382
Mthfsl	-8.75101	5.49801	0.0050733	0.0614463
DNAJC19;	-8.04753	4.44211	0.00507651	0.0614682
Nap1l3	-6.2506	2.92546	0.00509483	0.0615933
Zfp952	1.30404	6.00129	0.00509879	0.0616203
Adamts18	-6.72618	3.29753	0.00509906	0.0616221
Timeless	1.3049	6.20359	0.00510211	0.0616429
Gmip	2.31244	4.84712	0.00512019	0.0617658
Gm13008	-7.9665	4.36565	0.00513051	0.0618358
Ppil2	-1.39165	7.5101	0.00513067	0.0618369
Xrcc4	-1.32964	6.34696	0.00515983	0.0620339
Gm12505	-5.80358	2.60346	0.00516851	0.0620924
9430041J12Rik	2.83681	2.7633	0.005178	0.0621562
Ddb2	-5.51811	4.34672	0.00518847	0.0622265
Gm8098	-6.8957	3.43455	0.00519661	0.0622811
Tbc1d12	-4.64976	1.91103	0.00520837	0.0623598
Alg12	-7.00122	3.52359	0.00521206	0.0623844
Iffo1	-1.96476	4.01355	0.00530252	0.0629842
Cldn12	-5.41005	3.83873	0.00530896	0.0630266
Pcyox1	-3.25826	4.08289	0.00531547	0.0630693
RP24-167M10.4	-4.703	3.12981	0.00533218	0.0631789
Grem2	-6.11137	2.81826	0.00534786	0.0632814
BX510318.1	-2.34097	3.87065	0.00535453	0.063325
Lysmd4	-6.1151	2.82283	0.00537	0.0634257
B3gat2	-6.08175	2.79798	0.00538084	0.0634962
Parn	-3.95872	4.28984	0.00538734	0.0635384
Zfp825	-7.24471	5.37261	0.00539222	0.06357
Rpp38	-7.93926	4.34107	0.00540176	0.0636318
Bmx	2.26278	1.17704	0.00540297	0.0636397
Bahd1	4.19171	3.48527	0.00540539	0.0636553
RP23-380F8.2	2.08201	6.46251	0.0054385	0.0638688
1700111N16Rik	2.55085	1.12471	0.00544813	0.0639307
Cmpk2	-6.90994	3.44605	0.0054513	0.0639511
Trip6	-6.93234	4.20011	0.00546189	0.064019
Kbtbd4	-7.49525	5.8042	0.00546628	0.0640471
4930430F08Rik	-5.95528	3.01584	0.00546917	0.0640656
Sdk2	2.1727	4.29357	0.00548827	0.0641877
Spice1	-4.13658	3.62754	0.005509	0.0643197
Rfxap	-5.53073	5.56352	0.00551399	0.0643514
RP23-2K13.1	-2.44947	4.54674	0.00552194	0.0644019
2010315B03Rik	-1.835	5.62506	0.00553982	0.0645151
Idua	-5.82248	4.35322	0.00554059	0.06452
Il17ra	3.30226	2.22913	0.00556842	0.0646956
Plxna1	-4.77237	1.97405	0.00557041	0.0647081
Zbtb34	2.95023	2.3289	0.00559046	0.0648341
Fam46c	3.62002	2.09753	0.00559372	0.0648545
Garnl3	1.77131	5.0848	0.00559669	0.0648731
RP23-46B12.6	-4.14742	3.16032	0.00560764	0.0649417
Timm44	-3.08851	7.38356	0.00561081	0.0649615
Phlpp2	-4.06666	4.13594	0.0056155	0.0649908
Map3k7	3.29146	5.88363	0.00563703	0.0651251
D630014O11Rik	1.63041	2.18813	0.0056373	0.0651267
Lrrc8c	4.82981	2.59791	0.00564812	0.065194
Gm15587	3.20221	1.63846	0.0056579	0.0652548
Cdh11	-4.7236	5.23012	0.00566114	0.0652748
Cpxm1	-8.07484	4.46611	0.00567131	0.0653379
THAP6	-3.24091	3.30964	0.00568338	0.0654125
Tsacc	-6.55653	3.16158	0.00569077	0.0654581
Ttc32	-8.23756	4.615	0.00570633	0.065554
Gm4924	-1.84645	4.36555	0.00570754	0.0655615
Nol8	-4.30309	1.74937	0.00571439	0.0656036
Rnf146	-5.97761	6.0293	0.00572064	0.065642
Mal	6.16901	4.63246	0.00572917	0.0656943
Atp5sl	-5.03401	3.75651	0.00572992	0.0656989
Herc6	1.93716	1.4249	0.00573541	0.0657326
Bpgm	-7.14241	3.63831	0.00574111	0.0657675
Serpind1	4.44911	3.18266	0.00574589	0.0657967
Mtmr14	-7.80632	4.22377	0.00575036	0.065824
Prmt3	-6.28322	4.9782	0.00575759	0.0658682
RP23-251N15.2	1.61305	4.97864	0.00577593	0.06598
Gm10715	5.76277	5.07055	0.00578062	0.0660085
Lonrf3	4.24611	4.64351	0.00578392	0.0660286
Psmf1	-5.01065	4.26831	0.005787	0.0660473
Ccdc174	2.01534	6.20404	0.00578864	0.0660572
Nle1	1.29325	5.3629	0.0058014	0.0661346
Tpm3-rs7	3.19677	1.38135	0.00581297	0.0662047
Ncoa4	-4.73388	2.56106	0.00582392	0.0662709
Gm6807	5.59334	2.62493	0.00582898	0.0663014
Tmem194b	-6.82325	3.37599	0.00584529	0.0663997
Fam120c	-3.55026	1.46378	0.00585348	0.066449
Zfp710	2.91624	1.28711	0.00585452	0.0664552
Gm2539	-2.18101	4.15568	0.00585731	0.066472
Hapln4	4.17895	2.21276	0.0058588	0.0664809
Gpr176	-5.94236	2.69934	0.00587188	0.0665594
Exog	-7.92592	4.33044	0.00587465	0.066576
F630040K05Rik	1.13791	4.30927	0.00587958	0.0666055
BC004004	-2.83706	4.54542	0.00590247	0.0667423
Plcb4	-3.92367	4.0553	0.0059029	0.0667448
Anapc11	-1.78439	4.82246	0.00590387	0.0667506
Gm11744	-6.99732	3.51748	0.00591177	0.0667977
St6galnac6	-4.6208	4.26539	0.0059254	0.0668788
Rpp40	-2.01221	4.41923	0.00592902	0.0669002
Hist2h2be	-3.80287	3.63462	0.00596332	0.0671033
Sema4f	-4.62635	4.49427	0.00596627	0.0671208
Map2	1.08347	9.20186	0.00597327	0.0671621
Cep135	-2.23023	2.3624	0.00597914	0.0671966
A930024E05Rik	-7.08993	3.59688	0.00598553	0.0672343
Kcnk12	-7.78856	5.0396	0.00599097	0.0672663
Tia1	-1.41465	8.34715	0.00599484	0.067289
Mzf1	-1.92825	4.02449	0.00599519	0.0672911
Zfp933	2.07134	5.86815	0.00599635	0.0672979
Hps3	-1.90076	5.06312	0.00600849	0.0673691
Trub1	-1.7069	4.30195	0.00601414	0.0674022
Lat2	5.74382	3.708	0.00601754	0.0674222
Gm14327	-5.34397	2.30135	0.00603175	0.0675053
Plcl1	2.16006	2.66118	0.0060475	0.0675971
Tox2	-4.15959	3.35148	0.00604803	0.0676002
Dusp19	-6.53572	3.14596	0.0060613	0.0676775
Cenpc1	-4.75095	3.37191	0.00607404	0.0677514
Baz1b	-1.87857	6.54043	0.00608399	0.0678091
Zfp810	-5.75404	2.56716	0.00608919	0.0678393
Erc1	1.49691	7.90169	0.00609016	0.0678449
Ulk3	-4.59858	3.21655	0.00609816	0.0678911
Gm13803	-6.97116	3.49668	0.00610836	0.0679501
Hyls1	-5.79482	2.59631	0.00613242	0.0680887
RP23-18J18.1	3.00719	1.85201	0.00614335	0.0681514
Galk1	-7.78998	4.20784	0.00614909	0.0681844
Srfbp1	-6.597	3.19271	0.00614927	0.0681854
Smad5	-6.6435	3.23015	0.00615767	0.0682335
RP23-393I12.1	-3.85438	2.68275	0.00616098	0.0682525
Pipox	4.80368	2.01365	0.00618549	0.0683925
Cyth4	-5.67475	3.11657	0.00619898	0.0684694
Topors	-7.14802	4.23515	0.00620434	0.0684998
Rab1b	-5.26286	5.03166	0.00621935	0.068585
1700021K19Rik	-6.30889	4.79528	0.00624282	0.0687179
Wdhd1	1.88788	5.08167	0.0062442	0.0687257
Ift122	-5.92507	5.5817	0.00626267	0.0688299
2410089E03Rik	-2.18963	6.64181	0.00626497	0.0688429
Vcp-rs	4.94515	2.19368	0.00627392	0.0688933
Dnd1	5.4233	3.08496	0.00627721	0.0689117
Gm21738	4.71934	5.78751	0.00628196	0.0689384
RP23-100O18.3	-6.93224	3.46538	0.00628371	0.0689483
Smyd4	2.15792	6.71387	0.00631121	0.0691023
Pitpnm3	-5.77006	2.5767	0.00631303	0.0691125
Ttll11	4.91744	3.29202	0.00631657	0.0691323
Alkbh2	-7.58279	4.02465	0.00634277	0.0692783
Gm4724	-8.49334	4.85207	0.00634714	0.0693027
Chrna1	-2.85403	3.13008	0.00634785	0.0693066
Pigr	1.81584	1.14356	0.00635478	0.0693451
Snora78	-7.77089	4.1903	0.00635531	0.0693481
Prkab1	-6.92262	4.53633	0.00637651	0.0694656
Gm27527	-8.81848	5.15951	0.00639262	0.0695547
Vps37a	1.7124	5.08951	0.00639704	0.069579
Stx1b	1.85431	5.65446	0.0064103	0.0696521
Gm13268	-8.67094	5.02027	0.00641059	0.0696537
Etaa1	-5.24458	2.24019	0.00642328	0.0697235
Nup43	-7.55435	3.99949	0.00642804	0.0697496
Lpp	1.52287	3.60035	0.00643643	0.0697957
Gm4425	-1.78684	3.80981	0.0064613	0.0699318
Lipa	-6.65369	3.23736	0.00646499	0.069952
RP23-349H13.2	3.72038	2.00564	0.00646892	0.0699735
Gm22504	-7.77955	4.19882	0.00647818	0.0700239
RP23-145H3.3	2.8293	7.40167	0.00648287	0.0700495
Pde4dip	1.56311	7.29091	0.00649096	0.0700935
RP23-274C16.4	-1.94014	2.2533	0.00650067	0.0701463
Ralyl_2	-8.03265	4.42728	0.00652253	0.0702648
Gm12758	-5.1272	2.17104	0.00652354	0.0702703
Fbxl20	-3.64383	5.34008	0.00652367	0.0702709
RP24-496O17.2	-6.31823	2.97601	0.00653934	0.0703557
Hdac7	-4.83213	5.9642	0.00654674	0.0703956
Dcaf12l2	1.83216	1.9033	0.00657858	0.0705669
Gm20413	-5.36885	2.31612	0.00659279	0.070643
Rab30	-8.18424	4.56726	0.00659336	0.0706461
Prpsap1	-3.19887	7.19919	0.00659969	0.07068
Glb1l	-4.12332	4.307	0.00661659	0.0707702
Tspan6	-8.93911	5.27483	0.00662394	0.0708094
Pgm3	-3.71207	3.98754	0.00663312	0.0708583
Nploc4	4.24659	4.51839	0.00664503	0.0709216
Vip	-9.16376	6.31391	0.0066542	0.0709703
Mid2	-4.96207	5.03592	0.00666685	0.0710374
Nme4	5.24613	3.4977	0.00667744	0.0710934
Atad3aos	-8.65416	5.00429	0.00668011	0.0711075
Proser1	-4.83438	4.27192	0.00668478	0.0711322
Faah	-2.27891	7.5419	0.00668585	0.0711378
Zfp235	-6.98868	3.51164	0.00671362	0.0712842
Gm6741	-6.81506	3.36557	0.00671686	0.0713012
Sdcbp	1.83696	6.68668	0.0067252	0.071345
Gm24373	-8.96374	5.29709	0.00672813	0.0713604
Gyk	-2.89653	2.78165	0.0067401	0.0714231
Slc22a4	-7.52574	3.97363	0.00674774	0.0714631
Spint1	-6.55754	3.16073	0.00676549	0.0715558
RP24-208F6.1	-4.0363	2.52868	0.00676881	0.0715731
Bud13	-1.95557	5.76026	0.00677309	0.0715954
Rpl31-ps14	-7.43405	3.89293	0.00677497	0.0716052
Aarsd1	-5.25786	5.77769	0.00677515	0.0716062
RP24-351P4.1	-3.25988	3.05477	0.00677854	0.0716238
Chmp4b	4.4204	4.11413	0.00678179	0.0716407
Rpap1	-3.22668	5.08116	0.00681179	0.0717965
Gipc2	-7.73466	4.15743	0.00681911	0.0718344
Tgfb2	3.49641	5.54605	0.00681974	0.0718377
RP23-228G18.5	-7.64345	4.07839	0.0068198	0.071838
Fam86	-4.58591	4.75037	0.00682088	0.0718436
Gm26906	4.33057	5.43375	0.00686075	0.0720732
Mogs	-6.28734	2.95258	0.00688601	0.072218
Oaz1-ps	5.67985	3.26117	0.00689309	0.0722586
Mrps31	-6.55418	3.15897	0.00692264	0.0724272
Snd1	-1.84751	6.2885	0.00692545	0.0724432
Gm22784	-7.22793	3.71522	0.00692578	0.0724451
Chid1	-1.86615	6.5364	0.00693353	0.0724892
Optc	2.01106	2.91782	0.00694298	0.072543
B3gnt2	3.87207	2.95548	0.0069558	0.0726157
Ptpn9	-5.5624	3.5865	0.0069872	0.0727934
Gm23318	-8.7266	5.07277	0.00698745	0.0727949
Gm24794	-8.80415	5.14582	0.0069934	0.0728285
RP23-71J17.5	-5.26173	4.14204	0.00699988	0.072865
RP23-114L12.3	-2.66327	4.86901	0.00700765	0.0729089
Traf3ip1	-7.1652	3.66059	0.00702938	0.0730311
Ube2g1	2.00438	5.71529	0.007035	0.0730626
Lonrf1	1.37864	4.92761	0.00704598	0.0731243
Gm2a	-3.84615	3.4419	0.00705418	0.0731702
Sf3b1	1.26413	8.83758	0.00706282	0.0732185
Gm24853	5.31621	5.69718	0.00706801	0.0732475
RP24-229G16.1	1.88933	3.97647	0.00707507	0.073287
4732440D04Rik	-3.15783	4.99172	0.00709702	0.0734094
Pgap3	-6.56517	3.1674	0.00710435	0.0734502
Srprb	-3.48536	4.52263	0.00715523	0.0737323
PCDHGB6_4	-5.33463	2.29409	0.00715691	0.0737416
Tom1l1	-6.29242	2.95498	0.00716754	0.0738003
Snora31	4.71679	6.4871	0.00718594	0.0739017
Slc25a38	-7.74201	4.1656	0.00721113	0.0740401
RP24-113A5.1	1.14767	4.11188	0.00722875	0.0741367
Zfp119a	-4.98088	3.80236	0.00725173	0.0742623
Pnpt1	-3.41823	6.08855	0.00725766	0.0742947
Gpc6	-1.95394	2.98757	0.00726493	0.0743343
Nbr1	-3.30655	6.37859	0.00729374	0.074491
4930566F21Rik	1.57076	3.97932	0.00731008	0.0745796
Gm12796	3.16494	3.5704	0.00731174	0.0745886
Ube2t	-1.89547	4.73946	0.00731282	0.0745945
Hars2	-4.89958	6.55826	0.00735459	0.0748201
Rwdd4a	4.16439	4.01469	0.00737093	0.074908
Wdr26	2.02957	6.89642	0.00741609	0.07515
Mum1	-1.98936	5.28342	0.00744294	0.0752933
Syngap1	1.00579	4.89556	0.00746056	0.075387
Tra2b	1.7059	7.76356	0.00746214	0.0753954
AL845456.1	-6.20551	2.89259	0.00746302	0.0754001
Gm17258	-6.20551	2.89259	0.00746493	0.0754103
Gm20342	-1.67314	3.81956	0.00746979	0.075436
Kcnk9	-4.74485	3.34976	0.00747289	0.0754525
RP23-264E23.2	-2.85346	3.20458	0.0074773	0.0754759
A730020E08Rik	-2.84048	3.36691	0.00747884	0.075484
Top1	1.14322	7.87111	0.00748807	0.075533
Bbs1	-1.60621	3.1198	0.00750206	0.075607
Nop9	-6.32081	2.97886	0.00752404	0.075723
Napepld	-2.63371	4.98312	0.0075353	0.0757823
Asxl3	-3.40914	4.10714	0.00755792	0.0759012
Lrriq4	2.51023	1.68812	0.00756072	0.0759159
E430024P14Rik	-7.18641	3.6802	0.0075648	0.0759373
Zfp873	-4.81572	1.99803	0.00757293	0.0759799
1700110C19Rik	-8.49869	4.85784	0.00757929	0.0760133
Hnrnpr	-3.8117	5.84963	0.00758982	0.0760683
Vmac	-7.05319	3.56746	0.00760116	0.0761276
Ednrb	3.99368	1.9717	0.007614	0.0761946
Prkrir	1.56089	4.63966	0.00763083	0.0762822
Gm12940	0.884611	10.708	0.00763366	0.0762969
Fgf5	5.23027	4.18692	0.00764512	0.0763565
Itpa	-3.55743	5.61657	0.00765344	0.0763996
Mrpl19	-2.74271	5.00447	0.00765728	0.0764196
Gm15485	-7.00551	3.52731	0.00766651	0.0764674
Fam3c	-2.4154	5.83219	0.00766687	0.0764692
Gm11713	-8.1122	4.49902	0.00768573	0.0765667
Rasl11b	4.51005	5.65535	0.00769434	0.0766112
Cpt1b	3.26991	1.29395	0.00770783	0.0766807
E030018B13Rik	-5.6868	2.52246	0.00770898	0.0766867
Calhm2	-8.12926	4.51478	0.00772202	0.0767538
Ccnl1	1.6844	8.80934	0.00773593	0.0768253
6720489N17Rik	-6.12371	2.82891	0.00774324	0.0768627
Ablim1	-3.33579	5.50446	0.00774356	0.0768644
Zdhhc7	-6.46014	3.69244	0.00774623	0.0768781
Zfp949	-2.14902	4.70427	0.00775317	0.0769136
Tbxas1	1.25231	4.77209	0.00778135	0.0770577
Eif3s6-ps1	-6.31888	2.97407	0.00779518	0.0771283
Slc27a2	-6.60879	4.87279	0.00781357	0.0772219
BC005537	2.02774	7.03874	0.00783086	0.0773097
Zfp868	2.07852	5.49009	0.00783481	0.0773297
Mrps11	-7.15403	3.65114	0.00783484	0.0773298
Gm16305	-7.07046	3.58008	0.00785091	0.0774112
Pcyt1b	-7.29038	3.76736	0.00785307	0.0774222
Wrap73	-6.43149	3.38634	0.00786017	0.077458
Gm12276	5.46958	5.82439	0.00786971	0.0775063
Cyb561d1	-7.00591	3.52664	0.00787452	0.0775305
Pde8a	-4.69248	1.93414	0.00787605	0.0775382
Wnt5a	-5.6227	3.25728	0.00789567	0.0776371
Commd9	-8.21723	4.59709	0.00790133	0.0776656
Gm6569	-5.83511	2.62372	0.00791802	0.0777494
Prmt1	2.22531	4.0216	0.00793249	0.077822
Tmem143	-3.84158	3.55245	0.00796378	0.0779784
Ggt5	4.15115	1.84325	0.00796875	0.0780032
Gm22892	-7.50246	3.95202	0.0079835	0.0780767
Zfp433	-4.85549	3.58058	0.00799162	0.0781171
Efcab7	-8.58034	4.93402	0.00801596	0.0782379
Mir6928	-8.43394	4.79801	0.00802065	0.0782612
Cntrl	-3.25639	5.17831	0.00805045	0.0784086
Olr1	1.23647	2.63449	0.00805281	0.0784202
Mir467f	-6.86465	3.41001	0.00805358	0.078424
Sgpp1	-7.51578	3.9608	0.00807396	0.0785245
Srsf5	1.17682	9.38567	0.00807706	0.0785397
Them6	-6.02201	2.75534	0.00809761	0.0786407
Ncapd2	-7.47425	5.37101	0.00810314	0.0786679
Ankrd24	-2.08536	3.67671	0.0081264	0.0787818
Ccdc67	-4.76519	3.47247	0.00813395	0.0788187
RP23-21P10.1	4.33429	1.98956	0.00814047	0.0788506
Ears2	-5.82646	2.61923	0.00814247	0.0788603
Chd7	-4.86765	3.92836	0.00816103	0.0789509
Spopl	-1.72723	5.92314	0.00816483	0.0789693
Rnaseh2b	2.81338	3.06872	0.00817375	0.0790128
Nubp1	-5.31111	3.90753	0.00818279	0.0790567
Coq4	2.39423	2.94691	0.00819529	0.0791174
Msh2	-3.48357	4.8151	0.0081983	0.079132
Pycrl	-7.51726	3.96508	0.00821357	0.079206
Tarsl2	-6.3507	3.57944	0.00823699	0.0793191
Hpcal4	2.3568	7.66445	0.00824144	0.0793406
Gpr137b-ps	-2.1109	4.22858	0.0082485	0.0793746
Lmf2	-6.92726	3.46138	0.00825312	0.0793969
Pigw	-6.24635	2.92418	0.00826973	0.0794768
Ccnjl	-6.82629	3.37831	0.00827427	0.0794987
Cetn4	-1.38211	4.51707	0.00827697	0.0795116
Gm26541	1.07648	3.03418	0.00828918	0.0795702
Rdh11	-7.37638	3.83938	0.00831197	0.0796794
Pias3	-7.29084	3.7679	0.00831636	0.0797004
Gm22098	-8.1431	4.52876	0.0083233	0.0797335
Gm3235	-7.45988	3.91471	0.00833086	0.0797696
Scfd1	-5.53521	4.90114	0.00834429	0.0798337
Papss1	-7.27558	3.75447	0.00834795	0.0798511
Fam195b	-7.88699	4.29338	0.00835782	0.0798981
Atp1a1	1.39425	7.71265	0.00836054	0.079911
Tmc6	-7.42963	3.88805	0.00836536	0.0799339
Gm14326	-4.81223	1.99645	0.00836739	0.0799436
Cfap53	-4.59896	1.88713	0.00836843	0.0799485
Arhgef6	2.08419	3.72979	0.00837369	0.0799735
Arhgef7	1.90097	7.10001	0.00837847	0.0799962
Grm2	-2.84221	6.07338	0.00838822	0.0800424
Cplx3	-4.89355	3.40899	0.00842361	0.0802097
Coq3	-5.82137	3.87137	0.00843393	0.0802584
Whrn	5.25189	2.61977	0.00844872	0.0803281
Tead1	2.11667	7.12541	0.00845221	0.0803445
Itpa-ps1	-8.02395	4.4203	0.0084556	0.0803604
Gm17324	-8.23797	4.61594	0.00846554	0.0804071
Ccdc82	4.70185	2.1705	0.00847517	0.0804523
Dars	-3.72227	4.93145	0.00847914	0.0804709
RP23-445K23.7	-7.27907	3.75747	0.00848903	0.0805173
Gmpr2	-6.15314	2.84835	0.00849937	0.0805657
Nphp1	-6.4808	4.80191	0.00851314	0.08063
Rnf122	1.94005	1.90988	0.00853723	0.0807423
Cks2	-6.11169	2.81913	0.00854635	0.0807847
RP24-142E6.3	5.23405	4.14389	0.00854847	0.0807946
Cenpu	-6.40803	3.0434	0.00855337	0.0808174
Gm12523	-6.78665	3.34564	0.00855591	0.0808292
Babam1	-4.86578	5.49364	0.00855741	0.0808361
Enkd1	-6.98395	3.50704	0.00857116	0.0808999
Mmp20	2.04266	1.07056	0.00857507	0.0809181
D930015E06Rik	-2.34649	6.31232	0.00858095	0.0809453
4930422M22Rik	-6.81645	3.37013	0.00858421	0.0809604
Ubl4	-7.13342	3.63325	0.00858555	0.0809666
Gm28178	2.0164	1.5515	0.00861202	0.0810889
Gm11537	-7.12375	3.62629	0.00861852	0.0811189
RP23-11K8.3	-2.18798	4.84786	0.00862793	0.0811623
Megf6	-6.93325	3.46671	0.00863396	0.0811901
4933415A04Rik	-5.74087	4.61873	0.00864179	0.0812261
Eif1ad	-4.99632	3.48225	0.00864185	0.0812263
Gm13392	-7.14287	3.6431	0.00864209	0.0812275
Lrrc16b	-6.12528	3.14662	0.00868944	0.0814446
Bloc1s6	2.75875	4.6686	0.00869985	0.0814921
Slc38a11	-2.95425	3.9052	0.00870579	0.0815192
Gm24539	-7.99608	4.39553	0.00870623	0.0815212
Gm22579	-7.99608	4.39553	0.008707	0.0815248
2016-03-08	-5.68299	2.52099	0.0087123	0.0815489
Kitl	3.20912	6.04283	0.00871604	0.081566
Map1b	1.24186	7.60493	0.00873181	0.0816378
Gm12060	-7.19807	3.6906	0.00873956	0.081673
Syngr2	-6.64799	3.23586	0.00874899	0.0817159
Gm1826	3.49298	1.42661	0.00876595	0.0817928
Gm22769	-6.83711	3.38628	0.00878013	0.081857
Dusp22	-7.16719	3.66179	0.0087902	0.0819025
Aff1	4.144	3.47245	0.00880963	0.0819902
RP24-242P4.5	-7.7706	4.18739	0.00882187	0.0820454
Gm22506	-6.76539	3.32796	0.00884104	0.0821316
Snrnp25	-7.23197	3.71622	0.00884204	0.0821361
Slc35g2	-7.44663	3.90434	0.00886125	0.0822222
Phf7	-5.91756	2.68211	0.0088657	0.0822422
Klhl23	-3.57889	3.14939	0.00886661	0.0822462
Fbxo30	1.71969	1.32202	0.00887738	0.0822945
Gm27401	-7.8979	4.30597	0.00888247	0.0823172
Nr1d1	-6.98981	4.94428	0.00890419	0.0824142
Ttyh1	2.07557	6.78366	0.00892184	0.0824928
Pdzd11	-8.07204	4.46412	0.00892414	0.082503
Cwc22	-6.47499	5.44288	0.00892737	0.0825174
Ccdc32	-4.72427	5.27246	0.00894198	0.0825823
Kif22	-5.58884	2.45647	0.00896276	0.0826744
Mut	-3.19917	2.96006	0.00897707	0.0827377
Katnal1	-1.40093	5.64928	0.00898258	0.0827621
Vps37d	-7.97519	4.37538	0.00898414	0.082769
RP23-102K8.1	-2.35727	6.03002	0.00898505	0.082773
Gm13622	-8.46424	4.82581	0.00898952	0.0827928
Cep83os	-5.4394	2.36068	0.00899021	0.0827958
Upp1	-7.60703	4.04347	0.00899763	0.0828285
Erp29	1.9668	6.8826	0.00899895	0.0828344
2810008D09Rik	-3.67761	7.74939	0.00901397	0.0829032
Ptdss2	-4.37522	5.48738	0.0090355	0.0830016
Ppa2	-7.04255	3.55526	0.00903701	0.0830085
Gm24163	-8.13668	4.52268	0.00904398	0.0830403
Htr6	4.4717	1.93589	0.00905438	0.0830878
RP23-175B15.2	1.12521	3.8084	0.00906803	0.0831529
Pofut1	-1.81941	4.48498	0.00908128	0.083216
Vamp5	1.08122	4.61476	0.00909283	0.083271
Smpdl3a	-8.13257	4.51832	0.00911354	0.0833693
Kif1a	1.79285	7.93492	0.00913001	0.0834473
n-R5s202	-7.91685	4.32275	0.00913536	0.0834727
Spg7	-3.62995	5.86097	0.00914204	0.0835043
Arhgef18	-4.57921	5.06814	0.00916225	0.0835997
A130014A01Rik	-5.39742	3.60492	0.00918495	0.0837067
Gm26982	4.97773	3.74141	0.00923406	0.0839373
Pdzd8	2.05239	4.72346	0.00923414	0.0839377
Unc13d	1.2781	6.1267	0.00923653	0.0839489
Nmrk2	1.87112	3.11895	0.00923729	0.0839525
Tmem170	2.93083	2.43114	0.00924428	0.0839852
Gm16334	-6.50697	3.1231	0.00925008	0.0840123
D1Ertd622e	0.897681	2.22205	0.00928209	0.0841617
Kdm4a	-4.01353	3.63949	0.00930776	0.0842812
Mast4	1.41513	8.2371	0.00934448	0.0844515
Vps26b	-3.08222	3.5077	0.00935535	0.0845018
Plekhg3	-3.66117	2.26335	0.0093572	0.0845104
Gm23136	-7.88099	4.29011	0.00936938	0.0845666
Akap10	-2.08988	4.34313	0.00937033	0.084571
Gm14233	-6.82914	3.3806	0.00937274	0.0845821
1700024B18Rik	-5.57817	2.44951	0.00938782	0.0846517
Stra13	-6.77211	3.33293	0.00939918	0.084704
Txndc16	-1.71875	6.13441	0.00942565	0.0848257
Lpin1	-5.28457	2.53581	0.00944939	0.0849345
Gm26818	-1.43469	6.05335	0.00946787	0.0850191
Dsg3	1.81142	1.08328	0.00947198	0.0850379
Zfp362	-6.46064	3.0865	0.00948689	0.085106
Gm26318	1.32353	9.83055	0.00950014	0.0851663
Anapc15	-7.11646	5.4708	0.00950877	0.0852056
Gm13320	-6.35246	3.00506	0.00951202	0.0852204
Gm16296	-7.95718	4.35853	0.0095121	0.0852208
Gm11655	3.00602	6.43992	0.00953021	0.0853031
Gm4980	-6.68188	3.25987	0.00953709	0.0853343
Ddx21	3.58945	2.94066	0.00956355	0.0854542
RP24-281O20.5	-6.83373	3.38226	0.00957784	0.0855189
Gm15995	-5.70995	2.53597	0.00958012	0.0855292
Alg10b	-6.55011	3.15552	0.00958306	0.0855424
Fkbp8	1.68284	7.44496	0.00958335	0.0855438
4930538K18Rik	-6.68781	3.2647	0.00960665	0.0856489
Gm2237	-6.60858	3.20228	0.00961093	0.0856681
Rnasel	2.42295	3.51782	0.0096226	0.0857207
Comp	-5.42184	2.34994	0.00963501	0.0857765
Zscan12	-6.4402	3.0702	0.00964332	0.0858137
Calu	1.53556	6.31496	0.00964461	0.0858196
Rsph4a	-3.8984	3.03127	0.0096576	0.0858778
Lims1	-6.21259	2.89434	0.00966246	0.0858996
Slc46a3	-7.7297	4.15548	0.00968423	0.085997
Ppp1r2	3.32344	5.60572	0.00969534	0.0860466
Gm23583	-7.64263	4.07702	0.00971552	0.0861366
Lgr6	1.92135	3.24671	0.00972283	0.0861692
Kdm8	-5.35624	3.79483	0.00972802	0.0861923
Hspe1-ps2	-7.97962	4.37979	0.00974814	0.0862817
Cyb561d2	-8.14147	5.4263	0.009761	0.0863388
Gm5464	3.1888	2.30919	0.00978096	0.0864272
Cys1	-6.45312	3.07945	0.00979075	0.0864705
Dlx1as	-5.48353	4.14535	0.00979942	0.0865088
Rara	2.73131	1.19671	0.00980243	0.0865221
Klhdc9	-3.81616	4.93106	0.00980877	0.0865501
Slc25a16	-3.15426	4.85159	0.0098089	0.0865507
Pde3b	-2.59867	3.50125	0.00983345	0.0866589
8430408G22Rik	1.98189	2.64786	0.00983798	0.0866788
Gm12116	3.10887	3.46798	0.00985236	0.0867421
Angptl6	-6.35617	3.00636	0.00986392	0.0867928
Gm11737	-7.99754	4.39501	0.00988342	0.0868783
Best3	-6.74372	3.30926	0.00990204	0.0869598
Cdc26	-1.76009	5.6856	0.00990409	0.0869687
Mir1949	-7.69255	4.12193	0.00990759	0.086984
Pnpla1	-3.49725	2.6197	0.00990861	0.0869885
Dzank1	-1.60231	6.18323	0.00991789	0.087029
Sorbs2os	-2.16873	4.78051	0.00993625	0.0871091
Pop7	-6.69046	3.26678	0.00994305	0.0871387
Zbtb6	-3.0778	2.94484	0.00996017	0.0872132
Pabpc1	1.89115	8.62927	0.0099713	0.0872615
Gna15	2.6886	1.2023	0.0100006	0.0873884
Vac14	-5.33927	2.29802	0.0100024	0.0873965
Rps6ka3	2.87214	6.50647	0.0100085	0.0874226
RP24-252G15.5	-4.11267	4.44208	0.0100112	0.0874344
Ece1	2.97815	5.66378	0.0100142	0.0874472
Ssh1	-4.05782	2.55775	0.0100413	0.0875641
Snora30	-7.88961	4.29699	0.0100856	0.0877549
Ttc9c	-1.6509	4.2951	0.0101311	0.0879496
2900076A07Rik	-6.65645	4.44106	0.0101356	0.087969
Fchsd1	3.36112	2.16852	0.0101432	0.0880011
Dab2ip	-6.66283	3.24349	0.0101434	0.0880023
Dcps	-6.85631	3.40087	0.0101502	0.0880312
A230072E10Rik	-1.93219	2.97186	0.010173	0.0881283
Fryl	2.39396	5.82162	0.0101772	0.088146
Gm6297	-3.19302	3.42339	0.0101884	0.0881936
Zfr	2.06109	8.05921	0.0101916	0.0882072
Faim	-1.92028	6.00961	0.0102089	0.0882808
Gm15562	4.68469	4.95271	0.0102164	0.0883122
Med11	-7.51043	3.96069	0.0102606	0.0884992
Gm4889	-5.4004	2.33706	0.0102643	0.088515
D030028A08Rik	-4.31672	4.33179	0.0102946	0.0886424
Gm14167	-6.86899	3.40821	0.0103017	0.0886721
Zfp35	3.33597	2.44041	0.0103054	0.0886878
Ccdc91	-6.32368	2.97987	0.0103205	0.0887511
Gdap1	-2.0853	6.55767	0.0103361	0.0888162
Kcnc3	1.38852	5.45271	0.0103416	0.0888395
Tbccd1	4.69841	3.07825	0.0103453	0.0888548
Pcdha8	-6.35705	3.00579	0.0103505	0.0888768
Echs1	-2.32458	4.37255	0.0103642	0.0889337
Atp6v1b2	1.69075	8.91609	0.0103778	0.0889906
Rpp14	-2.56897	2.97523	0.010379	0.0889954
Gm5045	4.36639	1.88276	0.0103947	0.0890608
Papd4	-6.16861	4.87591	0.0104054	0.0891054
RP24-421P3.7	4.26728	4.53068	0.0104357	0.089231
Gm23974	-7.59587	4.03455	0.0104619	0.0893397
Inafm2	4.23206	5.68645	0.010469	0.0893691
Ap5z1	-4.08557	4.13354	0.0104756	0.0893964
Rasip1	-7.10246	3.60581	0.0104812	0.0894193
Mycbp	-6.97833	3.49988	0.0104878	0.0894467
Sclt1	-1.51265	6.55824	0.0104951	0.0894767
Myo1c	1.13862	3.99829	0.0105004	0.0894983
Pcdhb14	-3.18679	1.7271	0.0105068	0.0895247
Eef2k	-2.00397	3.78754	0.0105169	0.0895665
Smc2	-5.25486	5.97273	0.0105543	0.08972
Ndufb7	-4.02756	6.94591	0.0105735	0.0897983
Neto2	3.58523	2.72468	0.0105886	0.0898601
Trmt44	-2.31096	4.12836	0.0105924	0.0898757
Pik3cb	-6.9236	3.80621	0.0105936	0.0898806
Gm26642	-4.29304	3.27833	0.0105969	0.0898938
AI854517	3.97042	6.93594	0.0105987	0.0899012
Gm16060	5.09241	3.86663	0.0106116	0.0899537
Gm23650	-7.7656	4.1851	0.0106119	0.0899549
Stat3	1.65147	6.0425	0.010621	0.089992
Nek4	-4.92804	2.66057	0.0106228	0.0899995
Fuca1	-4.72649	4.70266	0.0106232	0.0900012
Prkag2os2	-6.29958	2.96145	0.0106233	0.0900015
Nutf2	-6.10377	4.52461	0.0106235	0.0900025
Gm26636	-5.44167	2.36289	0.0106293	0.0900259
Eml3	-5.0699	2.13892	0.0106452	0.0900904
Wrap53	-6.80033	3.35482	0.0106678	0.0901821
B930095G15Rik	4.14177	5.02512	0.0106679	0.0901826
Mbtd1	-1.9967	6.74407	0.010683	0.0902438
Gm4189	-7.80606	4.22357	0.0106862	0.0902565
BC002059	-5.05488	3.07561	0.0107093	0.09035
Ngly1	-3.37577	3.13112	0.0107175	0.0903831
RP23-44D10.1	0.695901	2.59782	0.0107236	0.0904077
Zim1	-6.81322	3.3668	0.0107313	0.0904385
RP23-239I17.3	-5.66821	3.5184	0.0107414	0.0904792
Tyr	1.35557	4.11282	0.0107511	0.0905181
Smarcd2	-3.63652	5.63511	0.0107748	0.0906131
Scarna13	-7.44696	3.90514	0.0107926	0.0906845
Slc37a4	-6.03237	3.52111	0.010814	0.0907701
Ing4	-1.86004	6.49558	0.0108159	0.0907779
Ctxn2	-7.45199	3.90871	0.0108376	0.0908643
Gart	-6.31213	2.97317	0.0108416	0.09088
Gm8849	-5.2122	2.22023	0.0108769	0.0910204
Gm4847	1.82993	1.56984	0.0108852	0.0910536
Iah1	-7.9252	4.32881	0.010886	0.0910566
Fbln2	3.12777	3.35689	0.0108867	0.0910594
Dpp4	-6.05153	2.77806	0.0108965	0.0910984
Ikbip	-2.66464	3.90812	0.0108982	0.0911049
Srd5a1	-6.32741	2.98076	0.010902	0.0911201
Rpl17-ps4	3.58679	1.48216	0.01093	0.0912307
RP24-390L20.5	-4.7727	1.97361	0.0109302	0.0912315
Frem1	-4.88411	3.21729	0.0109356	0.091253
Gm24233	-7.9009	4.30782	0.0109434	0.0912839
Alms1	-4.41871	2.02805	0.0109594	0.0913468
Atg4a	-6.79459	3.3504	0.010961	0.0913531
Tmem132b	2.34859	4.73113	0.0109731	0.0914024
Gm28068	1.35549	2.57303	0.0109985	0.0915099
Htra1	-6.80581	3.35837	0.0110136	0.091574
Zbtb46	-1.98871	3.35694	0.0110147	0.0915788
Cd151	-7.29306	3.77142	0.0110426	0.0916962
Gm15429	5.39556	3.92479	0.0111216	0.0920279
Pik3r1	-3.97139	3.9495	0.0111349	0.0920836
Brf2	-7.3154	3.78962	0.0111497	0.0921454
Pmm2	-4.12698	5.91284	0.0111677	0.0922207
Klf12	-5.52859	2.41604	0.0111706	0.0922328
Mterf1b	-7.36548	3.83276	0.0111717	0.0922374
Zfp37	-1.4869	4.56316	0.0111818	0.0922791
Setbp1_2	-4.26355	1.73083	0.0111842	0.0922891
Rpa2	4.21976	3.68343	0.0111863	0.0922981
A530017D24Rik	-1.86207	4.09566	0.0111967	0.0923412
Gm20111	-7.71547	4.1399	0.0112186	0.0924323
Cmss1	-7.25049	3.73576	0.0112552	0.0925839
Wsb2	2.64898	6.3584	0.011259	0.0925996
Zfp354a	-2.39319	2.70184	0.0112933	0.092741
Gm7867	-5.19712	2.20787	0.0112984	0.0927621
Gm16072	-1.52157	2.68012	0.0113065	0.0927956
Gmnc	-6.69917	3.2711	0.0113108	0.0928131
Foxp4	-5.94679	2.70232	0.0113342	0.0929093
Gm28321	-2.49944	3.21461	0.0113533	0.0929875
Gm28151	-7.24768	3.73319	0.0113626	0.0930259
Fbxw17	-6.29766	2.95896	0.011366	0.0930395
Polr3g	-6.45078	3.07564	0.0113664	0.0930414
Rxrg	2.11989	1.15413	0.011378	0.0930889
Fam13c	-4.17964	4.49448	0.0113885	0.0931315
Ism1	4.43872	2.38792	0.0113984	0.0931723
Pvt1	-1.09293	6.00349	0.0114213	0.0932654
Ldoc1l	-5.67663	2.51562	0.0114246	0.0932791
Hcfc2	-2.53014	5.66295	0.011431	0.093305
Tapt1	3.74241	4.14787	0.0114393	0.0933389
Gm14524	-4.12946	2.32398	0.0114429	0.0933535
4930538E20Rik	-6.01958	2.75504	0.0114548	0.093402
Dis3l	-3.0426	4.27942	0.011509	0.0936217
Cryz	2.54049	2.57521	0.0115157	0.0936485
Ppp4r4	2.5554	6.21061	0.0115186	0.0936604
Rcbtb1	-2.93489	5.13741	0.0115475	0.0937768
A630072M18Rik	1.67693	3.76179	0.0115494	0.0937845
Ppp1r13l	3.68362	1.67042	0.0115641	0.0938438
Gm26123	-7.46181	3.91654	0.0115718	0.0938749
1700016D06Rik	1.29193	4.17083	0.0115927	0.0939586
Srpk3	-4.9197	2.05289	0.011595	0.0939681
Sdk1	-2.91203	2.6827	0.0116068	0.0940152
Cyb5a	-7.83607	4.24801	0.0116129	0.0940399
2610008E11Rik	-5.55149	4.33998	0.0116191	0.0940647
Slc12a9	-2.66443	5.71949	0.0116356	0.0941307
Gpr12	-6.62835	3.61878	0.0116548	0.0942074
RP23-82P18.3	-2.5859	3.34135	0.0116662	0.0942527
Snora16a	-7.24286	3.72732	0.0116702	0.0942689
Rgs4	2.85905	5.69542	0.0116734	0.0942817
Stk24	-4.92864	2.05824	0.0116792	0.0943047
Smarca5	2.26886	5.6504	0.011705	0.0944075
Mtss1	-6.05803	2.78381	0.0117126	0.0944377
Lurap1	-4.20291	4.15142	0.0117183	0.0944601
Hdac6	2.62486	6.36854	0.0117443	0.0945635
Ak1	-5.9157	3.57298	0.0117514	0.0945913
Gm7420	-6.15049	2.85134	0.0117549	0.0946053
Rab27b	-1.88664	4.72339	0.0117717	0.0946718
RP23-306B14.3	-6.27323	4.54313	0.0117735	0.0946787
Galntl6	-7.16509	3.66074	0.0117804	0.094706
Scn1a	-2.01574	6.91846	0.0117864	0.0947297
Kif9	-5.98929	3.07031	0.0118145	0.0948406
Chn1os3	-5.11054	4.89461	0.0118184	0.0948561
Gm17212	2.82228	8.75548	0.0118207	0.0948649
Gm15712	-3.96502	6.90995	0.0118385	0.094935
2016-03-04	-2.62116	3.76548	0.011857	0.0950077
Mak	-6.06827	2.78939	0.01187	0.0950586
Gm10649	-4.63743	3.32161	0.0118872	0.095126
Hip1	-4.44528	1.81285	0.0118973	0.0951656
Slc25a19	-3.22329	5.05512	0.0119002	0.095177
Syt4	2.3709	6.9599	0.0119037	0.0951904
Erich6	-6.01325	2.75024	0.011907	0.0952034
Slc7a3	-6.72207	3.99907	0.011915	0.0952347
BC037032	-3.68647	4.16884	0.011923	0.095266
Zc3h7a	-1.55774	7.47413	0.0119469	0.0953821
Gm22958	5.89501	4.79838	0.0120017	0.0956478
Rdh12	-1.25818	4.84912	0.0120168	0.0957204
Gm15021	2.96135	1.23783	0.0120378	0.0958222
Rps6-ps1	-6.28731	2.95165	0.0120602	0.09593
C2cd3	-1.69327	4.685	0.0120794	0.0960227
Gm13572	-6.54214	3.14785	0.0120852	0.0960505
Npn2	-6.97168	3.49884	0.0121198	0.0962167
RP23-183E7.1	1.27175	2.35621	0.012124	0.0962371
Pdcd4	-2.87085	6.06961	0.0121383	0.0963054
Per3	-1.62955	7.43806	0.0121492	0.0963575
RP23-271O17.1	2.09219	1.07566	0.0121747	0.0964799
Syk	2.24916	1.12593	0.0121767	0.0964894
Snord33	-7.12151	3.6248	0.0121861	0.0965342
E030013I19Rik	-3.76584	1.84873	0.0121968	0.0965854
Gm25909	-7.46756	3.92259	0.0122094	0.0966456
RP23-372H6.7	-7.19748	3.68862	0.012222	0.0967056
Gm4349	-5.2737	2.25697	0.0122472	0.0968259
Gm23767	-7.04805	3.56263	0.0122754	0.0969602
G530012D18Rik	1.1629	6.54241	0.0123902	0.0975034
Cklf	5.04238	3.31265	0.0124121	0.0976066
Gpr180	-2.86221	3.2661	0.0124221	0.097654
RP24-323I23.2	-3.82935	2.21143	0.012426	0.0976723
Fam227a	-1.65589	4.72251	0.0124327	0.0977039
Ttll1	1.07659	4.29008	0.0124459	0.0977661
Nme5	-6.95268	3.48171	0.0124933	0.0979883
Aven	1.97985	5.04152	0.0124987	0.0980137
Ddx25	-7.04043	4.00097	0.0125032	0.0980346
Pou3f4	-4.41927	3.84528	0.0125232	0.0981284
Gm26821	-3.18481	1.3598	0.0125262	0.0981425
Slc35b2	-6.19299	2.87883	0.0125281	0.0981514
Armc5	-6.99462	3.51722	0.0125349	0.0981831
Gm12195	-7.70927	4.13432	0.0125702	0.0983478
Nme1	-4.55307	6.8887	0.012597	0.0984728
Ints12	-5.50549	2.92249	0.0126229	0.0985931
Crhr1	-6.22396	2.90365	0.0126258	0.0986066
Gramd3	-6.40814	3.04189	0.0126293	0.0986226
RP23-74F20.3	-1.66541	5.22728	0.0126484	0.0987117
Akip1	-6.98805	3.51196	0.0126582	0.0987571
Rnf39	-5.88119	2.65497	0.0126748	0.0988341
Gm13255	1.78906	4.12145	0.0126998	0.0989496
4930447M23Rik	-5.91235	2.6783	0.0127116	0.0990041
Brd2	2.96215	6.68915	0.012743	0.099149
Gm14860	-7.94273	4.34319	0.0127703	0.099275
Gm4070	-3.06165	1.5539	0.0127919	0.0993741
Gm5248	-1.97453	1.44203	0.012792	0.0993748
Nfat5	1.23304	6.63373	0.0128368	0.0995804
Bscl2	-1.83154	6.7137	0.012884	0.0997963
Dcc	-3.04786	4.56585	0.0128978	0.0998595
RP24-427N13.6	-7.138	3.63796	0.0129019	0.0998783
Mettl5	-4.09638	4.31717	0.0129279	0.0999967
Bmp3	-2.4966	1.20604	0.0129302	0.100007
Nbeal1	-1.56135	5.6368	0.0129398	0.100051
RP23-175G2.1	4.64633	2.15564	0.0129469	0.100083
D030055H07Rik	-4.01634	1.6281	0.0129472	0.100085
Gpr85	-5.00045	4.99643	0.0129569	0.100129
Elp2	-4.71107	5.07062	0.0129911	0.100284
Tut1	-5.60958	4.51014	0.0130233	0.10043
Mtrf1l	-5.84331	3.44298	0.0130439	0.100523
Ptgs2os	4.76056	4.80474	0.0130517	0.100559
Trpv2	1.20616	3.57463	0.0130595	0.100594
Gm9785	-6.8698	3.41511	0.0130765	0.100671
Atl1	-4.49789	5.04602	0.0130818	0.100695
Tor1aip1	2.79232	6.12637	0.0130923	0.100742
Utp14b	2.73451	2.02935	0.0131198	0.100866
Gm14033	-7.29854	3.77513	0.0131341	0.10093
Bckdha	-5.75227	2.56847	0.0131368	0.100943
Smg9	-3.14543	4.92038	0.0131429	0.10097
RP23-293I7.4	-6.10618	4.50684	0.0131463	0.100985
Gm5879	3.59441	1.56829	0.0131523	0.101012
Flii	-7.49724	3.94751	0.0131765	0.101121
Gm12540	-7.28422	3.76256	0.0131811	0.101142
Ccdc73	-5.43867	4.7594	0.0131858	0.101162
Iqcg	-5.02132	2.88161	0.0131929	0.101194
1600014C10Rik	-6.35932	4.11468	0.0131937	0.101198
Actn1	1.73293	4.86417	0.0131967	0.101211
Sgcz	-4.51762	1.84762	0.0132323	0.101371
Btbd6	-5.73252	2.55552	0.0132342	0.101379
Zdhhc4	-5.69338	6.20446	0.0132582	0.101486
Gm22716	-6.81527	3.36854	0.0133061	0.1017
Abcd2	-3.3625	2.37331	0.0133134	0.101732
Siva1	-6.75276	3.31935	0.013323	0.101775
Snora33	-6.80151	3.35745	0.0133269	0.101792
Pef1	-6.95177	3.47821	0.0133863	0.102056
Gm26737	0.979637	4.17395	0.0134248	0.102226
Ppp1r35	-6.99121	3.51376	0.0134272	0.102237
Cluap1	-5.26437	5.76174	0.0134388	0.102288
Nlgn3	-1.72751	5.49148	0.0134403	0.102295
Gm9755	-6.14956	2.85201	0.0134543	0.102357
Fancl	-6.52441	5.10025	0.013487	0.1025
Gm13570	-7.10721	3.6112	0.013504	0.102575
Smyd3	3.00264	4.64448	0.0135474	0.102766
Zfp605	-2.1537	4.32067	0.0135533	0.102792
4931403E22Rik	-6.69848	3.27449	0.0135543	0.102796
Polr2l	1.51707	6.08319	0.0135693	0.102862
9630013K17Rik	-7.27863	3.75788	0.0135827	0.10292
Rhbdd1	-5.10876	2.43827	0.0136165	0.103068
Ntn3	-5.69807	2.53185	0.0136169	0.10307
Gtpbp10	-5.21068	2.21714	0.0136529	0.103227
Gm10145	-5.87321	2.65158	0.0136562	0.103241
Rph3a	1.4123	6.00248	0.0136586	0.103251
RP24-546N2.5	1.78617	1.08053	0.0136874	0.103377
Acyp1	-5.62554	2.48191	0.0136915	0.103395
Zbtb25	-4.81528	2.42909	0.0137084	0.103468
Mageb3	2.09003	1.11461	0.0137122	0.103485
9430008C03Rik	2.198	5.82136	0.0137392	0.103601
Shroom1	1.71743	2.27348	0.0137448	0.103626
Supt3	1.15695	5.41158	0.0137749	0.103756
Tmem159	-6.04995	2.77579	0.0138216	0.103957
Tbl1x	-5.68021	2.51786	0.013837	0.104024
Hirip3	-6.54438	3.54528	0.0138382	0.104029
Gm26735	-3.5852	1.47509	0.0138383	0.104029
Gm6478	-7.33318	3.80345	0.0138602	0.104124
Fam173b	2.31108	3.49936	0.013897	0.104282
Apbb1ip	-3.46901	3.59205	0.0139369	0.104452
Gm6058	4.67884	3.29277	0.0139416	0.104473
Aatk	-3.41891	4.61138	0.013942	0.104474
Gm28307	-6.67002	3.25164	0.0139594	0.104549
St6gal2	-5.68664	2.89199	0.0139668	0.10458
4930586N03Rik	-3.56024	1.4671	0.0139813	0.104642
Gpr35	-1.5401	3.79496	0.0139828	0.104648
Atxn7	2.22683	6.36056	0.0140089	0.10476
Pttg1ip	3.00989	6.80814	0.0140372	0.10488
Asf1a	-7.98049	4.37657	0.0140448	0.104913
Nudt1	1.57327	7.15509	0.0140482	0.104927
Ackr3	-2.97618	4.09902	0.0140555	0.104958
3830406C13Rik	-3.69364	1.51131	0.0140954	0.105128
Coa4	4.85094	2.9995	0.0141086	0.105183
RP23-114N13.4	2.55807	7.91135	0.0141386	0.10531
4930505M18Rik	-5.59499	2.46012	0.0141489	0.105354
Ttf1	-2.74803	3.95558	0.0141609	0.105404
Vash2	-5.50458	2.40511	0.0141971	0.105557
Ubald2	-4.98404	3.1142	0.0141988	0.105564
Gm14226	-3.1392	3.62986	0.0142031	0.105582
Gm10197	-6.9308	3.46349	0.0142033	0.105583
[truncated: 16,313 more rows]
